# Supplementary material for: Synopsis of the cyclocephaline scarab beetles (Coleoptera, Scarabaeidae, Dynastinae)
Source: Zookeys. 2018 Mar 22;(745):1–99. doi: 10.3897/zookeys.745.23683 (PMC5904508; doi:10.3897/zookeys.745.23683)
Supplement: XML Treatment for Acrobolbia [file zookeys.745.23683-treatment1.xml]

<!DOCTYPE tp:taxon-treatment
  PUBLIC "-//TaxonX//DTD Taxonomic Treatment Publishing DTD v0 20100105//EN" "tax-treatment-NSO.dtd">
<tp:taxon-treatment xmlns:tp="http://www.plazi.org/taxpub"><tp:treatment-meta><kwd-group><label>Taxon classification</label><kwd><named-content xmlns:xlink="http://www.w3.org/1999/xlink" content-type="kingdom">Animalia</named-content></kwd><kwd><named-content xmlns:xlink="http://www.w3.org/1999/xlink" content-type="order">Coleoptera</named-content></kwd><kwd><named-content xmlns:xlink="http://www.w3.org/1999/xlink" content-type="family">Scarabaeidae</named-content></kwd></kwd-group><mixed-citation publication-type="journal"><person-group><name><surname>Moore</surname><given-names>Matthew R.</given-names></name><name><surname>Cave</surname><given-names>Ronald D.</given-names></name><name><surname>Branham</surname><given-names>Marc A.</given-names></name></person-group><article-title>Synopsis of the cyclocephaline scarab beetles (<tp:taxon-name><tp:taxon-name-part taxon-name-part-type="order">Coleoptera</tp:taxon-name-part></tp:taxon-name>, <tp:taxon-name><tp:taxon-name-part taxon-name-part-type="family">Scarabaeidae</tp:taxon-name-part></tp:taxon-name>, <tp:taxon-name><tp:taxon-name-part taxon-name-part-type="subfamily">Dynastinae</tp:taxon-name-part></tp:taxon-name>)</article-title><source>Zookeys</source><day>22</day><month>3</month><year>2018</year><volume>2018</volume><issue>745</issue><fpage>1</fpage><lpage>99</lpage><pub-id pub-id-type="doi">10.3897/zookeys.745.23683</pub-id></mixed-citation></tp:treatment-meta><tp:nomenclature><tp:taxon-name>
              <tp:taxon-name-part taxon-name-part-type="genus" reg="Acrobolbia">Acrobolbia</tp:taxon-name-part>
            </tp:taxon-name><tp:taxon-authority>Ohaus, 1912</tp:taxon-authority></tp:nomenclature><tp:treatment-sec sec-type="type species" id="SECID0ER2GK"><title>Type species.</title><p>
              <italic><tp:taxon-name><tp:taxon-name-part taxon-name-part-type="genus" reg="Acrobolbia">Acrobolbia</tp:taxon-name-part> <tp:taxon-name-part taxon-name-part-type="species" reg="macrophylla">macrophylla</tp:taxon-name-part></tp:taxon-name></italic> Ohaus, 1912, by monotypy.</p></tp:treatment-sec><tp:treatment-sec sec-type="Valid taxa" id="SECID0EC3GK"><title>Valid taxa.</title><p>One species.</p><p>The northern South American genus <italic><tp:taxon-name><tp:taxon-name-part taxon-name-part-type="genus" reg="Acrobolbia">Acrobolbia</tp:taxon-name-part></tp:taxon-name></italic> is known from Peru, Ecuador, and possibly Venezuela (<xref ref-type="bibr" rid="B314">Ohaus 1912</xref>, <xref ref-type="bibr" rid="B263">Machatschke 1972</xref>, <xref ref-type="bibr" rid="B220">Jameson et al. 2002</xref>) (Fig. <xref ref-type="fig" rid="F17">51</xref>). <italic><tp:taxon-name><tp:taxon-name-part taxon-name-part-type="genus" reg="Acrobolbia">Acrobolbia</tp:taxon-name-part></tp:taxon-name></italic> has a complicated classification history. <xref ref-type="bibr" rid="B314">Ohaus (1912)</xref> described <italic><tp:taxon-name><tp:taxon-name-part taxon-name-part-type="genus" reg="Acrobolbia">A.</tp:taxon-name-part> <tp:taxon-name-part taxon-name-part-type="species" reg="macrophylla">macrophylla</tp:taxon-name-part></tp:taxon-name></italic> based upon a single male specimen collected in Peru. <xref ref-type="bibr" rid="B314">Ohaus (1912)</xref> compared <italic><tp:taxon-name><tp:taxon-name-part taxon-name-part-type="genus" reg="Acrobolbia">Acrobolbia</tp:taxon-name-part></tp:taxon-name></italic> to <italic><tp:taxon-name><tp:taxon-name-part taxon-name-part-type="genus" reg="Cyclocephala">Cyclocephala</tp:taxon-name-part></tp:taxon-name></italic>, but he ultimately classified the genus in the subtribe <tp:taxon-name><tp:taxon-name-part taxon-name-part-type="subtribe">Areodina</tp:taxon-name-part></tp:taxon-name> (<tp:taxon-name><tp:taxon-name-part taxon-name-part-type="subfamily">Rutelinae</tp:taxon-name-part></tp:taxon-name>: <tp:taxon-name><tp:taxon-name-part taxon-name-part-type="tribe">Rutelini</tp:taxon-name-part></tp:taxon-name>). <xref ref-type="bibr" rid="B315">Ohaus (1918)</xref> later transferred the genus into its own subtribe, <tp:taxon-name><tp:taxon-name-part taxon-name-part-type="subtribe">Acrobolbiina</tp:taxon-name-part></tp:taxon-name>, within <tp:taxon-name><tp:taxon-name-part taxon-name-part-type="tribe">Rutelini</tp:taxon-name-part></tp:taxon-name>. <italic><tp:taxon-name><tp:taxon-name-part taxon-name-part-type="genus" reg="Acrobolbia">Acrobolbia</tp:taxon-name-part> <tp:taxon-name-part taxon-name-part-type="species" reg="triangularis">triangularis</tp:taxon-name-part></tp:taxon-name></italic> was the second species to be described into the genus, but this species was later treated as a synonym and a “variant” of <italic><tp:taxon-name><tp:taxon-name-part taxon-name-part-type="genus" reg="Acrobolbia">A.</tp:taxon-name-part> <tp:taxon-name-part taxon-name-part-type="species" reg="macrophylla">macrophylla</tp:taxon-name-part></tp:taxon-name></italic> (<xref ref-type="bibr" rid="B41">Benderitter 1922</xref>, <xref ref-type="bibr" rid="B317">Ohaus 1934a</xref>, <xref ref-type="bibr" rid="B318">b</xref>).</p><fig id="F17" position="float" orientation="portrait"><label>Figure 51.</label><caption><p>Country-level distribution of <italic><tp:taxon-name><tp:taxon-name-part taxon-name-part-type="genus" reg="Acrobolbia">Acrobolbia</tp:taxon-name-part> <tp:taxon-name-part taxon-name-part-type="species" reg="macrophylla">macrophylla</tp:taxon-name-part></tp:taxon-name></italic> in South America. Numbers indicate taxa per country. The presence of <italic><tp:taxon-name><tp:taxon-name-part taxon-name-part-type="genus" reg="Acrobolbia">A.</tp:taxon-name-part> <tp:taxon-name-part taxon-name-part-type="species" reg="macrophylla">macrophylla</tp:taxon-name-part></tp:taxon-name></italic> in Venezuela is based upon a single specimen without further label details.</p></caption><graphic xmlns:xlink="http://www.w3.org/1999/xlink" xlink:href="zookeys-745-001-g017.jpg" position="float" orientation="portrait" xlink:type="simple" id="oo_192340.jpg"/></fig><p>Based on the elongated antennal club of the male in <italic><tp:taxon-name><tp:taxon-name-part taxon-name-part-type="genus" reg="Acrobolbia">Acrobolbia</tp:taxon-name-part></tp:taxon-name></italic>, the genus was transferred into the ruteline subtribe <tp:taxon-name><tp:taxon-name-part taxon-name-part-type="subtribe">Oryctomorphina</tp:taxon-name-part></tp:taxon-name> (<xref ref-type="bibr" rid="B111">Dechambre and Ponchel 1999</xref>). Most recently, <italic><tp:taxon-name><tp:taxon-name-part taxon-name-part-type="genus" reg="Acrobolbia">Acrobolbia</tp:taxon-name-part></tp:taxon-name></italic> was reviewed and transferred into <tp:taxon-name><tp:taxon-name-part taxon-name-part-type="tribe">Cyclocephalini</tp:taxon-name-part></tp:taxon-name> by <xref ref-type="bibr" rid="B220">Jameson et al. (2002)</xref>. <italic><tp:taxon-name><tp:taxon-name-part taxon-name-part-type="genus" reg="Acrobolbia">Acrobolbia</tp:taxon-name-part></tp:taxon-name></italic> is hypothesized to be related to <italic><tp:taxon-name><tp:taxon-name-part taxon-name-part-type="genus" reg="Ancognatha">Ancognatha</tp:taxon-name-part></tp:taxon-name></italic> based upon characters of the clypeus, mentum, pronotum, prosternal process, protarsus, and mandibles (<xref ref-type="bibr" rid="B215">Jameson 1998</xref>, <xref ref-type="bibr" rid="B220">Jameson et al. 2002</xref>). Specimens of <italic><tp:taxon-name><tp:taxon-name-part taxon-name-part-type="genus" reg="Acrobolbia">Acrobolbia</tp:taxon-name-part></tp:taxon-name></italic> are rare in collections, and almost nothing is known of their biology (<xref ref-type="bibr" rid="B220">Jameson et al. 2002</xref>). <italic><tp:taxon-name><tp:taxon-name-part taxon-name-part-type="genus" reg="Acrobolbia">Acrobolbia</tp:taxon-name-part> <tp:taxon-name-part taxon-name-part-type="species" reg="macrophylla">macrophylla</tp:taxon-name-part></tp:taxon-name></italic> adults are attracted to lights at night, though specimens do not land or rest at light traps (<xref ref-type="bibr" rid="B220">Jameson et al. 2002</xref>). Specimens have been collected from 400–1,200 m in elevation (<xref ref-type="bibr" rid="B220">Jameson et al. 2002</xref>). The immature stages are undescribed and unknown.</p><p>
              <italic><tp:taxon-name><tp:taxon-name-part taxon-name-part-type="genus" reg="Acrobolbia">Acrobolbia</tp:taxon-name-part></tp:taxon-name></italic> species can be recognized by the following combination of characters: 1) dorsal coloration varying from all black with variable reddish brown margins of the elytra and elytral suture, or with the elytra partially testaceous; 2) body not anteroposteriorly compressed or dorsoventrally flattened; 3) clypeal apex acuminate in dorsal view; 4) frontoclypeal suture distinct, but incomplete medially; 5) mandibles long, sickle-shaped, with pointed apex; 6) mandibular molar area with rows of circular micropunctures; 7) apical margin of mentum weakly emarginate to nearly straight; 8) galea of maxilla reduced to small, rectangular mound in dorsal view; 9) galea on inner surface with teeth greatly reduced to peg-like projections at the middle and apex; 10) galea on inner surface lacking teeth at base; 11) males with antennal club (segments 8–10) elongated, nearly twice as long as antennomeres 1–7; 12) pronotum with broadly incomplete beaded basal margin; 13) males and females with 3 protibial teeth, basal tooth reduced, removed from the apical 2 teeth, and oriented laterally; 14) protibial spur straight to weakly deflexed; 15) males with inner protarsal claw enlarged and narrowly cleft at apex; 16) mesocoxae touching, nearly contiguous; 17) meso- and metatibiae with distal, divided carinae; 18) metacoxae with lateral edge perpendicular to ventral surface; 19) anterior edge of hindwing distal to apical hinge lacking setae and with produced, membranous border; 20) vein RA with 2 rows of pegs extending distally nearly to margin of apical hinge.</p></tp:treatment-sec><ref-list><ref id="B314"><mixed-citation xmlns:xlink="http://www.w3.org/1999/xlink" xlink:type="simple">
          <person-group><name name-style="western"><surname>Ohaus</surname><given-names>F</given-names></name></person-group> (<year>1912</year>) <article-title>Beiträge zur Kenntnis der Ruteliden. X.</article-title> <source>Stettiner Entomologische Zeitung</source> <volume>73</volume>: <fpage>273</fpage>–<lpage>319</lpage>.</mixed-citation></ref><ref id="B263"><mixed-citation xmlns:xlink="http://www.w3.org/1999/xlink" xlink:type="simple">
          <person-group><name name-style="western"><surname>Machatschke</surname><given-names>JW</given-names></name></person-group> (<year>1972</year>) <article-title><tp:taxon-name><tp:taxon-name-part taxon-name-part-type="superfamily">Scarabaeoidea</tp:taxon-name-part></tp:taxon-name>: <tp:taxon-name><tp:taxon-name-part taxon-name-part-type="family">Melolonthidae</tp:taxon-name-part></tp:taxon-name>, <tp:taxon-name><tp:taxon-name-part taxon-name-part-type="subfamily">Rutelinae</tp:taxon-name-part></tp:taxon-name>.</article-title> <source>Coleopterorum Catalogous Supplementa</source> <volume>66</volume>(<issue>1</issue>): <fpage>1</fpage>–<lpage>361</lpage>.</mixed-citation></ref><ref id="B220"><mixed-citation xmlns:xlink="http://www.w3.org/1999/xlink" xlink:type="simple">
          <person-group><name name-style="western"><surname>Jameson</surname><given-names>ML</given-names></name><name name-style="western"><surname>Ratcliffe</surname><given-names>BC</given-names></name><name name-style="western"><surname>Malý</surname><given-names>V</given-names></name></person-group> (<year>2002</year>) <article-title>Review of the genus <italic><tp:taxon-name><tp:taxon-name-part taxon-name-part-type="genus">Acrobolbia</tp:taxon-name-part></tp:taxon-name></italic> with remarks on its classification and a key to the world genera of <tp:taxon-name><tp:taxon-name-part taxon-name-part-type="tribe">Cyclocephalini</tp:taxon-name-part></tp:taxon-name> (<tp:taxon-name><tp:taxon-name-part taxon-name-part-type="order">Coleoptera</tp:taxon-name-part></tp:taxon-name>: <tp:taxon-name><tp:taxon-name-part taxon-name-part-type="family">Scarabaeidae</tp:taxon-name-part></tp:taxon-name>: <tp:taxon-name><tp:taxon-name-part taxon-name-part-type="subfamily">Dynastinae</tp:taxon-name-part></tp:taxon-name>).</article-title> <source>Folia Heyrovskyana</source> <volume>10</volume>: <fpage>1</fpage>–<lpage>15</lpage>.</mixed-citation></ref><ref id="B315"><mixed-citation xmlns:xlink="http://www.w3.org/1999/xlink" xlink:type="simple">
          <person-group><name name-style="western"><surname>Ohaus</surname><given-names>F</given-names></name></person-group> (<year>1918</year>) <article-title><tp:taxon-name><tp:taxon-name-part taxon-name-part-type="family">Scarabaeidae</tp:taxon-name-part></tp:taxon-name>: <tp:taxon-name><tp:taxon-name-part taxon-name-part-type="subfamily">Euchirinae</tp:taxon-name-part></tp:taxon-name>, <tp:taxon-name><tp:taxon-name-part taxon-name-part-type="family">Phaenomerinae</tp:taxon-name-part></tp:taxon-name>, <tp:taxon-name><tp:taxon-name-part taxon-name-part-type="subfamily">Rutelinae</tp:taxon-name-part></tp:taxon-name>.</article-title> <source>Coleopterorum Catalogus</source> <volume>20</volume>: <fpage>1</fpage>–<lpage>241</lpage>.</mixed-citation></ref><ref id="B41"><mixed-citation xmlns:xlink="http://www.w3.org/1999/xlink" xlink:type="simple">
          <person-group><name name-style="western"><surname>Benderitter</surname><given-names>E</given-names></name></person-group> (<year>1922</year>) Un Rutélide [Col.] nouveau du Venezuela. Bulletin de la Société Entomologique de France 1922: 147.</mixed-citation></ref><ref id="B317"><mixed-citation xmlns:xlink="http://www.w3.org/1999/xlink" xlink:type="simple">
          <person-group><name name-style="western"><surname>Ohaus</surname><given-names>F</given-names></name></person-group> (<year>1934a</year>) <article-title>XXVII. Beitrag zur Kenntnis der Ruteliden (Col. <tp:taxon-name><tp:taxon-name-part taxon-name-part-type="family">Scarabaeidae</tp:taxon-name-part></tp:taxon-name>).</article-title> <source>Mitteilungen der Deutschen Entomologischen Gesellschaft</source> <volume>5</volume>: <fpage>9</fpage>–<lpage>15</lpage>.</mixed-citation></ref><ref id="B318"><mixed-citation xmlns:xlink="http://www.w3.org/1999/xlink" xlink:type="simple">
          <person-group><name name-style="western"><surname>Ohaus</surname><given-names>F</given-names></name></person-group> (<year>1934b</year>) <tp:taxon-name><tp:taxon-name-part taxon-name-part-type="order">Coleoptera</tp:taxon-name-part></tp:taxon-name> <tp:taxon-name><tp:taxon-name-part taxon-name-part-type="superfamily">lamellicornia</tp:taxon-name-part></tp:taxon-name>, Fam. <tp:taxon-name><tp:taxon-name-part taxon-name-part-type="family">Scarabaeidae</tp:taxon-name-part></tp:taxon-name>, Subfam. <tp:taxon-name><tp:taxon-name-part taxon-name-part-type="subfamily">Rutelinae</tp:taxon-name-part></tp:taxon-name>. T.1: Tribus <tp:taxon-name><tp:taxon-name-part taxon-name-part-type="tribe">Rutelini</tp:taxon-name-part></tp:taxon-name>. Genera Insectorum Fasc. 199A: 1–172.</mixed-citation></ref><ref id="B111"><mixed-citation xmlns:xlink="http://www.w3.org/1999/xlink" xlink:type="simple">
          <person-group><name name-style="western"><surname>Dechambre</surname><given-names>R-P</given-names></name><name name-style="western"><surname>Ponchel</surname><given-names>Y</given-names></name></person-group> (<year>1999</year>) <article-title>Le genre <italic><tp:taxon-name><tp:taxon-name-part taxon-name-part-type="genus">Homeomorphus</tp:taxon-name-part></tp:taxon-name></italic> Burmeister, 1847 (<tp:taxon-name><tp:taxon-name-part taxon-name-part-type="order">Coleoptera</tp:taxon-name-part></tp:taxon-name>, <tp:taxon-name><tp:taxon-name-part taxon-name-part-type="family">Dynastidae</tp:taxon-name-part></tp:taxon-name>).</article-title> <source>Revue Française d’Entomologie (Nouvelle-Series)</source> <volume>21</volume>: <fpage>1</fpage>–<lpage>4</lpage>.</mixed-citation></ref><ref id="B215"><mixed-citation xmlns:xlink="http://www.w3.org/1999/xlink" xlink:type="simple">
          <person-group><name name-style="western"><surname>Jameson</surname><given-names>ML</given-names></name></person-group> (<year>1998</year>) <article-title>Phylogenetic analysis of the subtribe <tp:taxon-name><tp:taxon-name-part taxon-name-part-type="subtribe">Rutelina</tp:taxon-name-part></tp:taxon-name> and revision of the <italic><tp:taxon-name><tp:taxon-name-part taxon-name-part-type="genus">Rutela</tp:taxon-name-part></tp:taxon-name></italic> generic groups (<tp:taxon-name><tp:taxon-name-part taxon-name-part-type="order">Coleoptera</tp:taxon-name-part></tp:taxon-name>: <tp:taxon-name><tp:taxon-name-part taxon-name-part-type="family">Scarabaeidae</tp:taxon-name-part></tp:taxon-name>: <tp:taxon-name><tp:taxon-name-part taxon-name-part-type="subfamily">Rutelinae</tp:taxon-name-part></tp:taxon-name>: <tp:taxon-name><tp:taxon-name-part taxon-name-part-type="tribe">Rutelini</tp:taxon-name-part></tp:taxon-name>).</article-title> <source>Bulletin of the University of Nebraska State Museum</source> <volume>14</volume>(<issue>1997</issue>): <fpage>1</fpage>–<lpage>184</lpage>.</mixed-citation></ref></ref-list></tp:taxon-treatment>
