# Supplementary material for: Synopsis of the cyclocephaline scarab beetles (Coleoptera, Scarabaeidae, Dynastinae)
Source: Zookeys. 2018 Mar 22;(745):1–99. doi: 10.3897/zookeys.745.23683 (PMC5904508; doi:10.3897/zookeys.745.23683)
Supplement: XML Treatment for Ancognatha [file zookeys.745.23683-treatment2.xml]

<!DOCTYPE tp:taxon-treatment
  PUBLIC "-//TaxonX//DTD Taxonomic Treatment Publishing DTD v0 20100105//EN" "tax-treatment-NSO.dtd">
<tp:taxon-treatment xmlns:tp="http://www.plazi.org/taxpub"><tp:treatment-meta><kwd-group><label>Taxon classification</label><kwd><named-content xmlns:xlink="http://www.w3.org/1999/xlink" content-type="kingdom">Animalia</named-content></kwd><kwd><named-content xmlns:xlink="http://www.w3.org/1999/xlink" content-type="order">Coleoptera</named-content></kwd><kwd><named-content xmlns:xlink="http://www.w3.org/1999/xlink" content-type="family">Scarabaeidae</named-content></kwd></kwd-group><mixed-citation publication-type="journal"><person-group><name><surname>Moore</surname><given-names>Matthew R.</given-names></name><name><surname>Cave</surname><given-names>Ronald D.</given-names></name><name><surname>Branham</surname><given-names>Marc A.</given-names></name></person-group><article-title>Synopsis of the cyclocephaline scarab beetles (<tp:taxon-name><tp:taxon-name-part taxon-name-part-type="order">Coleoptera</tp:taxon-name-part></tp:taxon-name>, <tp:taxon-name><tp:taxon-name-part taxon-name-part-type="family">Scarabaeidae</tp:taxon-name-part></tp:taxon-name>, <tp:taxon-name><tp:taxon-name-part taxon-name-part-type="subfamily">Dynastinae</tp:taxon-name-part></tp:taxon-name>)</article-title><source>Zookeys</source><day>22</day><month>3</month><year>2018</year><volume>2018</volume><issue>745</issue><fpage>1</fpage><lpage>99</lpage><pub-id pub-id-type="doi">10.3897/zookeys.745.23683</pub-id></mixed-citation></tp:treatment-meta><tp:nomenclature><tp:taxon-name>
              <tp:taxon-name-part taxon-name-part-type="genus" reg="Ancognatha">Ancognatha</tp:taxon-name-part>
            </tp:taxon-name><tp:taxon-authority>Erichson, 1847</tp:taxon-authority></tp:nomenclature><tp:treatment-sec sec-type="type species" id="SECID0EIFHK"><title>Type species.</title><p>
              <italic><tp:taxon-name><tp:taxon-name-part taxon-name-part-type="genus" reg="Ancognatha">Ancognatha</tp:taxon-name-part> <tp:taxon-name-part taxon-name-part-type="species" reg="scarabaeoides">scarabaeoides</tp:taxon-name-part></tp:taxon-name></italic> Erichson, subsequent designation by <xref ref-type="bibr" rid="B70">Casey 1915</xref>: 111.</p></tp:treatment-sec><tp:treatment-sec sec-type="Valid taxa" id="SECID0E4FHK"><title>Valid taxa.</title><p>22 species.</p><p>The 22 species of <italic><tp:taxon-name><tp:taxon-name-part taxon-name-part-type="genus" reg="Ancognatha">Ancognatha</tp:taxon-name-part></tp:taxon-name></italic> are distributed from the southwestern United States south to Argentina (Fig. <xref ref-type="fig" rid="F18">52</xref>). The species diversity in the genus is concentrated in north and western South America and in Mexico, west of the Isthmus of Tehuantepec. Biological information on <italic><tp:taxon-name><tp:taxon-name-part taxon-name-part-type="genus" reg="Ancognatha">Ancognatha</tp:taxon-name-part></tp:taxon-name></italic> species is lacking, and almost nothing is known about the natural history of adults. In Meso- and Central America, <italic><tp:taxon-name><tp:taxon-name-part taxon-name-part-type="genus" reg="Ancognatha">Ancognatha</tp:taxon-name-part></tp:taxon-name></italic> species are associated with premontane, lower montane, and montane tropical forests with some species being collected at elevations from 2,000 to 3,500 m above sea level (<xref ref-type="bibr" rid="B361">Ratcliffe 2003</xref>, <xref ref-type="bibr" rid="B367">Ratcliffe and Cave 2006</xref>, <xref ref-type="bibr" rid="B373">Ratcliffe et al. 2013</xref>). This pattern also holds in South America. Several <italic><tp:taxon-name><tp:taxon-name-part taxon-name-part-type="genus" reg="Ancognatha">Ancognatha</tp:taxon-name-part></tp:taxon-name></italic> species have been recorded from elevations over 4,000 m in Peru and northern Chile (Mondaca 2016, <xref ref-type="bibr" rid="B169">Figueroa and Ratcliffe 2016</xref>). Some South American <italic><tp:taxon-name><tp:taxon-name-part taxon-name-part-type="genus" reg="Ancognatha">Ancognatha</tp:taxon-name-part></tp:taxon-name></italic> species can be very large for the tribe. For example, <italic><tp:taxon-name><tp:taxon-name-part taxon-name-part-type="genus" reg="Ancognatha">A.</tp:taxon-name-part> <tp:taxon-name-part taxon-name-part-type="species" reg="matilei">matilei</tp:taxon-name-part></tp:taxon-name></italic> Dechambre from Colombia is up to the 36 mm long (<xref ref-type="bibr" rid="B104">Dechambre 2000</xref>). Adults are attracted to lights at night.</p><fig id="F18" position="float" orientation="portrait"><label>Figure 52.</label><caption><p>Distribution of <italic><tp:taxon-name><tp:taxon-name-part taxon-name-part-type="genus" reg="Ancognatha">Ancognatha</tp:taxon-name-part></tp:taxon-name></italic> taxa in North, Central, and South America. Numbers indicate taxa per country.</p></caption><graphic xmlns:xlink="http://www.w3.org/1999/xlink" xlink:href="zookeys-745-001-g018.jpg" position="float" orientation="portrait" xlink:type="simple" id="oo_192341.jpg"/></fig><p>Larvae are described for four <italic><tp:taxon-name><tp:taxon-name-part taxon-name-part-type="genus" reg="Ancognatha">Ancognatha</tp:taxon-name-part></tp:taxon-name></italic> species (<xref ref-type="bibr" rid="B386">Ritcher 1966</xref>, <xref ref-type="bibr" rid="B345">Ramírez-Salinas et al. 2004</xref>, <xref ref-type="bibr" rid="B435">Vallejo and Morón 2008</xref>, <xref ref-type="bibr" rid="B311">Neita-Moreno and Morón 2008</xref>). South American larval descriptions are largely based on material collected in agroecosystems, and thus the natural ecology of <italic><tp:taxon-name><tp:taxon-name-part taxon-name-part-type="genus" reg="Ancognatha">Ancognatha</tp:taxon-name-part></tp:taxon-name></italic> immatures is poorly known. Mondaca (2016) reported the larvae of <italic><tp:taxon-name><tp:taxon-name-part taxon-name-part-type="genus" reg="Ancognatha">A.</tp:taxon-name-part> <tp:taxon-name-part taxon-name-part-type="species" reg="aymara">aymara</tp:taxon-name-part></tp:taxon-name></italic> Mondaca feeding on grass roots high in the altiplano steppe of northern Chile.</p><!--PageBreak--><p>
              <italic><tp:taxon-name><tp:taxon-name-part taxon-name-part-type="genus" reg="Ancognatha">Ancognatha</tp:taxon-name-part></tp:taxon-name></italic> species can be recognized by the following combination of characters: 1) dorsal coloration variable, from all or partially black or testaceous, to light brown with variable dark maculae; 2) body convex and not strongly anteroposteriorly or dorsoventrally compressed; 3) clypeal apex rounded to parabolic, never truncate or emarginate; 4) frontoclypeal suture incomplete medially; 5) males with anterolateral margin of the mandibles without teeth; 6) mandibular apices narrow and elongated, recurved dorsally; 7) mandibular molar area with rows of circular micropunctures; 8) apical margin of mentum narrowly and deeply emarginated; 9) galea of maxilla reduced to a roughly quadrate process; 10) galea of the maxilla on inner surface lacking well-developed teeth, teeth when present and visible greatly reduced into spine-like projec<!--PageBreak-->tions; 11) males and females with 3 protibial teeth, basal tooth slightly removed from the more apical 2 teeth, and oriented laterally; 12) protibial spur straight to weakly deflexed; 13) males with inner protarsal claw enlarged and narrowly cleft at apex; 14) mesocoxae narrowly separated and touching; 15) meso- and metatibiae with distal, transverse carinae; 16) metacoxae with lateral edge perpendicular to ventral surface; 17) anterior edge of hindwing distal to apical hinge lacking setae and with produced, membranous border; 18) vein RA with single row of pegs extending distally nearly to margin of apical hinge; 19) elytral margin membranous.</p><p>The relationship of <italic><tp:taxon-name><tp:taxon-name-part taxon-name-part-type="genus" reg="Ancognatha">Ancognatha</tp:taxon-name-part></tp:taxon-name></italic> species to other cyclocephaline genera has not been evaluated. <italic><tp:taxon-name><tp:taxon-name-part taxon-name-part-type="genus" reg="Acrobolbia">Acrobolbia</tp:taxon-name-part></tp:taxon-name></italic> may be related to <italic><tp:taxon-name><tp:taxon-name-part taxon-name-part-type="genus" reg="Ancognatha">Ancognatha</tp:taxon-name-part></tp:taxon-name></italic> based on characters of the clypeus, mentum, pronotum, prosternal process, protarsus, and mandibles (<xref ref-type="bibr" rid="B215">Jameson 1998</xref>, <xref ref-type="bibr" rid="B220">Jameson et al. 2002</xref>). <italic><tp:taxon-name><tp:taxon-name-part taxon-name-part-type="genus" reg="Surutu">Surutu</tp:taxon-name-part></tp:taxon-name></italic> also shares some intriguing characters with <italic><tp:taxon-name><tp:taxon-name-part taxon-name-part-type="genus" reg="Ancognatha">Ancognatha</tp:taxon-name-part></tp:taxon-name></italic>, which may be indicative of a close relationship between these two genera. For example, <italic><tp:taxon-name><tp:taxon-name-part taxon-name-part-type="genus" reg="Ancognatha">Ancognatha</tp:taxon-name-part></tp:taxon-name></italic> and <italic><tp:taxon-name><tp:taxon-name-part taxon-name-part-type="genus" reg="Surutu">Surutu</tp:taxon-name-part></tp:taxon-name></italic> species all have a rounded to parabolic clypeal apex and a narrowly, but deeply, emarginated apex of the mentum. <italic><tp:taxon-name><tp:taxon-name-part taxon-name-part-type="genus" reg="Surutu">Surutu</tp:taxon-name-part></tp:taxon-name></italic> species have a anteriorly projecting tooth at the apex of the labrum, and this is also shared in some <italic><tp:taxon-name><tp:taxon-name-part taxon-name-part-type="genus" reg="Ancognatha">Ancognatha</tp:taxon-name-part></tp:taxon-name></italic> species.</p></tp:treatment-sec><ref-list><ref id="B70"><mixed-citation xmlns:xlink="http://www.w3.org/1999/xlink" xlink:type="simple">
          <person-group><name name-style="western"><surname>Casey</surname><given-names>TL</given-names></name></person-group> (<year>1915</year>) <article-title>A review of the American species of <tp:taxon-name><tp:taxon-name-part taxon-name-part-type="subfamily">Rutelinae</tp:taxon-name-part></tp:taxon-name>, <tp:taxon-name><tp:taxon-name-part taxon-name-part-type="subfamily">Dynastinae</tp:taxon-name-part></tp:taxon-name> and <tp:taxon-name><tp:taxon-name-part taxon-name-part-type="subfamily">Cetoniinae</tp:taxon-name-part></tp:taxon-name>.</article-title> <source>Memoirs on the <tp:taxon-name><tp:taxon-name-part taxon-name-part-type="order">Coleoptera</tp:taxon-name-part></tp:taxon-name></source> <volume>11</volume>: <fpage>1</fpage>–<lpage>347</lpage>.</mixed-citation></ref><ref id="B361"><mixed-citation xmlns:xlink="http://www.w3.org/1999/xlink" xlink:type="simple">
          <person-group><name name-style="western"><surname>Ratcliffe</surname><given-names>BC</given-names></name></person-group> (<year>2003</year>) <article-title>The dynastine scarab beetles of Costa Rica and Panama (<tp:taxon-name><tp:taxon-name-part taxon-name-part-type="order">Coleoptera</tp:taxon-name-part></tp:taxon-name>: <tp:taxon-name><tp:taxon-name-part taxon-name-part-type="family">Scarabaeidae</tp:taxon-name-part></tp:taxon-name>: <tp:taxon-name><tp:taxon-name-part taxon-name-part-type="subfamily">Dynastinae</tp:taxon-name-part></tp:taxon-name>).</article-title> <source>Bulletin of the University of Nebraska State Museum</source> <volume>16</volume>: <fpage>1</fpage>–<lpage>506</lpage>.</mixed-citation></ref><ref id="B367"><mixed-citation xmlns:xlink="http://www.w3.org/1999/xlink" xlink:type="simple">
          <person-group><name name-style="western"><surname>Ratcliffe</surname><given-names>BC</given-names></name><name name-style="western"><surname>Cave</surname><given-names>RD</given-names></name></person-group> (<year>2006</year>) <article-title>The dynastine scarab beetles of Honduras, Nicaragua and El Salvador (<tp:taxon-name><tp:taxon-name-part taxon-name-part-type="order">Coleoptera</tp:taxon-name-part></tp:taxon-name>: <tp:taxon-name><tp:taxon-name-part taxon-name-part-type="family">Scarabaeidae</tp:taxon-name-part></tp:taxon-name>: <tp:taxon-name><tp:taxon-name-part taxon-name-part-type="subfamily">Dynastinae</tp:taxon-name-part></tp:taxon-name>).</article-title> <source>Bulletin of the University of Nebraska State Museum</source> <volume>21</volume>: <fpage>1</fpage>–<lpage>424</lpage>.</mixed-citation></ref><ref id="B373"><mixed-citation xmlns:xlink="http://www.w3.org/1999/xlink" xlink:type="simple">
          <person-group><name name-style="western"><surname>Ratcliffe</surname><given-names>BC</given-names></name><name name-style="western"><surname>Cave</surname><given-names>RD</given-names></name><name name-style="western"><surname>Cano</surname><given-names>EB</given-names></name></person-group> (<year>2013</year>) <article-title>The dynastine scarab beetles of Mexico, Guatemala, and Belize (<tp:taxon-name><tp:taxon-name-part taxon-name-part-type="order">Coleoptera</tp:taxon-name-part></tp:taxon-name>: <tp:taxon-name><tp:taxon-name-part taxon-name-part-type="family">Scarabaeidae</tp:taxon-name-part></tp:taxon-name>: <tp:taxon-name><tp:taxon-name-part taxon-name-part-type="subfamily">Dynastinae</tp:taxon-name-part></tp:taxon-name>).</article-title> <source>Bulletin of the University of Nebraska State Museum</source> <volume>27</volume>: <fpage>1</fpage>–<lpage>666</lpage>.</mixed-citation></ref><ref id="B169"><mixed-citation xmlns:xlink="http://www.w3.org/1999/xlink" xlink:type="simple">
          <person-group><name name-style="western"><surname>Figueroa</surname><given-names>L</given-names></name><name name-style="western"><surname>Ratcliffe</surname><given-names>BC</given-names></name></person-group> (<year>2016</year>) <article-title>A new species of <italic><tp:taxon-name><tp:taxon-name-part taxon-name-part-type="genus">Ancognatha</tp:taxon-name-part></tp:taxon-name></italic> Erichson (<tp:taxon-name><tp:taxon-name-part taxon-name-part-type="order">Coleoptera</tp:taxon-name-part></tp:taxon-name>: <tp:taxon-name><tp:taxon-name-part taxon-name-part-type="family">Scarabaeidae</tp:taxon-name-part></tp:taxon-name>: <tp:taxon-name><tp:taxon-name-part taxon-name-part-type="subfamily">Dynastinae</tp:taxon-name-part></tp:taxon-name>: <tp:taxon-name><tp:taxon-name-part taxon-name-part-type="tribe">Cyclocephalini</tp:taxon-name-part></tp:taxon-name>) from Peru, with distributions of Peruvian <italic><tp:taxon-name><tp:taxon-name-part taxon-name-part-type="genus">Ancognatha</tp:taxon-name-part></tp:taxon-name></italic> species.</article-title> <source>The Coleopterists Bulletin</source> <volume>70</volume>: <fpage>65</fpage>–<lpage>72</lpage>. <ext-link xlink:type="simple" ext-link-type="doi" xlink:href="10.1649/072.070.0107">https://doi.org/10.1649/072.070.0107</ext-link></mixed-citation></ref><ref id="B104"><mixed-citation xmlns:xlink="http://www.w3.org/1999/xlink" xlink:type="simple">
          <person-group><name name-style="western"><surname>Dechambre</surname><given-names>R-P</given-names></name></person-group> (<year>2000</year>)</mixed-citation></ref><ref id="B386"><mixed-citation xmlns:xlink="http://www.w3.org/1999/xlink" xlink:type="simple">
          <person-group><name name-style="western"><surname>Ritcher</surname><given-names>PO</given-names></name></person-group> (<year>1966</year>) <article-title>White grubs and their allies.</article-title> <source>Oregon State Monographs (Studies in Entomology)</source> <volume>4</volume>: <fpage>1</fpage>–<lpage>219</lpage>.</mixed-citation></ref><ref id="B345"><mixed-citation xmlns:xlink="http://www.w3.org/1999/xlink" xlink:type="simple">
          <person-group><name name-style="western"><surname>Ramírez-Salinas</surname><given-names>C</given-names></name><name name-style="western"><surname>Morón</surname><given-names>MA</given-names></name><name name-style="western"><surname>Castro-Ramírez</surname><given-names>AE</given-names></name></person-group> (<year>2004</year>) <article-title>Descripción de los estados inmaduros de tres especies de <italic><tp:taxon-name><tp:taxon-name-part taxon-name-part-type="genus">Anomala</tp:taxon-name-part></tp:taxon-name></italic>, <italic><tp:taxon-name><tp:taxon-name-part taxon-name-part-type="genus">Ancognatha</tp:taxon-name-part></tp:taxon-name></italic> y <italic><tp:taxon-name><tp:taxon-name-part taxon-name-part-type="genus">Ligyrus</tp:taxon-name-part></tp:taxon-name></italic> (<tp:taxon-name><tp:taxon-name-part taxon-name-part-type="order">Coleoptera</tp:taxon-name-part></tp:taxon-name>: <tp:taxon-name><tp:taxon-name-part taxon-name-part-type="family">Melolonthidae</tp:taxon-name-part></tp:taxon-name>: <tp:taxon-name><tp:taxon-name-part taxon-name-part-type="subfamily">Rutelinae</tp:taxon-name-part></tp:taxon-name> y <tp:taxon-name><tp:taxon-name-part taxon-name-part-type="subfamily">Dynastinae</tp:taxon-name-part></tp:taxon-name>) con observaciones de su biología. Acta Zoológica Mexicana (n. s.</article-title> <source>)</source> <volume>20</volume>: <fpage>67</fpage>–<lpage>82</lpage>.</mixed-citation></ref><ref id="B435"><mixed-citation xmlns:xlink="http://www.w3.org/1999/xlink" xlink:type="simple">
          <person-group><name name-style="western"><surname>Vallejo</surname><given-names>F</given-names></name><name name-style="western"><surname>Morón</surname><given-names>MA</given-names></name></person-group> (<year>2008</year>) <article-title>Description of the immature stages and redescription of the adults of <italic><tp:taxon-name><tp:taxon-name-part taxon-name-part-type="genus">Ancognatha</tp:taxon-name-part> <tp:taxon-name-part taxon-name-part-type="species">scarabaeoides</tp:taxon-name-part></tp:taxon-name></italic> Erichson (<tp:taxon-name><tp:taxon-name-part taxon-name-part-type="order">Coleoptera</tp:taxon-name-part></tp:taxon-name>: <tp:taxon-name><tp:taxon-name-part taxon-name-part-type="family">Scarabaeidae</tp:taxon-name-part></tp:taxon-name>: <tp:taxon-name><tp:taxon-name-part taxon-name-part-type="subfamily">Dynastinae</tp:taxon-name-part></tp:taxon-name>), a member of the soil white grub assemblage in Colombia.</article-title> <source>The Coleopterists Bulletin</source> <volume>62</volume>: <fpage>154</fpage>–<lpage>164</lpage>. <ext-link xlink:type="simple" ext-link-type="doi" xlink:href="10.1649/1022.1">https://doi.org/10.1649/1022.1</ext-link></mixed-citation></ref><ref id="B311"><mixed-citation xmlns:xlink="http://www.w3.org/1999/xlink" xlink:type="simple">
          <person-group><name name-style="western"><surname>Neita-Moreno</surname><given-names>JC</given-names></name><name name-style="western"><surname>Morón</surname><given-names>MA</given-names></name></person-group> (<year>2008</year>) <article-title>Estados inmaduros de <italic><tp:taxon-name><tp:taxon-name-part taxon-name-part-type="genus">Ancognatha</tp:taxon-name-part> <tp:taxon-name-part taxon-name-part-type="species">ustulata</tp:taxon-name-part></tp:taxon-name></italic> (<tp:taxon-name><tp:taxon-name-part taxon-name-part-type="order">Coleoptera</tp:taxon-name-part></tp:taxon-name>: <tp:taxon-name><tp:taxon-name-part taxon-name-part-type="family">Melolonthidae</tp:taxon-name-part></tp:taxon-name>: <tp:taxon-name><tp:taxon-name-part taxon-name-part-type="tribe">Cyclocephalini</tp:taxon-name-part></tp:taxon-name>).</article-title> <source>Revista Mexicana de Biodiversidad</source> <volume>79</volume>: <fpage>355</fpage>–<lpage>361</lpage>.</mixed-citation></ref><ref id="B215"><mixed-citation xmlns:xlink="http://www.w3.org/1999/xlink" xlink:type="simple">
          <person-group><name name-style="western"><surname>Jameson</surname><given-names>ML</given-names></name></person-group> (<year>1998</year>) <article-title>Phylogenetic analysis of the subtribe <tp:taxon-name><tp:taxon-name-part taxon-name-part-type="subtribe">Rutelina</tp:taxon-name-part></tp:taxon-name> and revision of the <italic><tp:taxon-name><tp:taxon-name-part taxon-name-part-type="genus">Rutela</tp:taxon-name-part></tp:taxon-name></italic> generic groups (<tp:taxon-name><tp:taxon-name-part taxon-name-part-type="order">Coleoptera</tp:taxon-name-part></tp:taxon-name>: <tp:taxon-name><tp:taxon-name-part taxon-name-part-type="family">Scarabaeidae</tp:taxon-name-part></tp:taxon-name>: <tp:taxon-name><tp:taxon-name-part taxon-name-part-type="subfamily">Rutelinae</tp:taxon-name-part></tp:taxon-name>: <tp:taxon-name><tp:taxon-name-part taxon-name-part-type="tribe">Rutelini</tp:taxon-name-part></tp:taxon-name>).</article-title> <source>Bulletin of the University of Nebraska State Museum</source> <volume>14</volume>(<issue>1997</issue>): <fpage>1</fpage>–<lpage>184</lpage>.</mixed-citation></ref><ref id="B220"><mixed-citation xmlns:xlink="http://www.w3.org/1999/xlink" xlink:type="simple">
          <person-group><name name-style="western"><surname>Jameson</surname><given-names>ML</given-names></name><name name-style="western"><surname>Ratcliffe</surname><given-names>BC</given-names></name><name name-style="western"><surname>Malý</surname><given-names>V</given-names></name></person-group> (<year>2002</year>) <article-title>Review of the genus <italic><tp:taxon-name><tp:taxon-name-part taxon-name-part-type="genus">Acrobolbia</tp:taxon-name-part></tp:taxon-name></italic> with remarks on its classification and a key to the world genera of <tp:taxon-name><tp:taxon-name-part taxon-name-part-type="tribe">Cyclocephalini</tp:taxon-name-part></tp:taxon-name> (<tp:taxon-name><tp:taxon-name-part taxon-name-part-type="order">Coleoptera</tp:taxon-name-part></tp:taxon-name>: <tp:taxon-name><tp:taxon-name-part taxon-name-part-type="family">Scarabaeidae</tp:taxon-name-part></tp:taxon-name>: <tp:taxon-name><tp:taxon-name-part taxon-name-part-type="subfamily">Dynastinae</tp:taxon-name-part></tp:taxon-name>).</article-title> <source>Folia Heyrovskyana</source> <volume>10</volume>: <fpage>1</fpage>–<lpage>15</lpage>.</mixed-citation></ref></ref-list></tp:taxon-treatment>
