# Supplementary material for: Synopsis of the cyclocephaline scarab beetles (Coleoptera, Scarabaeidae, Dynastinae)
Source: Zookeys. 2018 Mar 22;(745):1–99. doi: 10.3897/zookeys.745.23683 (PMC5904508; doi:10.3897/zookeys.745.23683)
Supplement: XML Treatment for Arriguttia [file zookeys.745.23683-treatment3.xml]

<!DOCTYPE tp:taxon-treatment
  PUBLIC "-//TaxonX//DTD Taxonomic Treatment Publishing DTD v0 20100105//EN" "tax-treatment-NSO.dtd">
<tp:taxon-treatment xmlns:tp="http://www.plazi.org/taxpub"><tp:treatment-meta><kwd-group><label>Taxon classification</label><kwd><named-content xmlns:xlink="http://www.w3.org/1999/xlink" content-type="kingdom">Animalia</named-content></kwd><kwd><named-content xmlns:xlink="http://www.w3.org/1999/xlink" content-type="order">Coleoptera</named-content></kwd><kwd><named-content xmlns:xlink="http://www.w3.org/1999/xlink" content-type="family">Scarabaeidae</named-content></kwd></kwd-group><mixed-citation publication-type="journal"><person-group><name><surname>Moore</surname><given-names>Matthew R.</given-names></name><name><surname>Cave</surname><given-names>Ronald D.</given-names></name><name><surname>Branham</surname><given-names>Marc A.</given-names></name></person-group><article-title>Synopsis of the cyclocephaline scarab beetles (<tp:taxon-name><tp:taxon-name-part taxon-name-part-type="order">Coleoptera</tp:taxon-name-part></tp:taxon-name>, <tp:taxon-name><tp:taxon-name-part taxon-name-part-type="family">Scarabaeidae</tp:taxon-name-part></tp:taxon-name>, <tp:taxon-name><tp:taxon-name-part taxon-name-part-type="subfamily">Dynastinae</tp:taxon-name-part></tp:taxon-name>)</article-title><source>Zookeys</source><day>22</day><month>3</month><year>2018</year><volume>2018</volume><issue>745</issue><fpage>1</fpage><lpage>99</lpage><pub-id pub-id-type="doi">10.3897/zookeys.745.23683</pub-id></mixed-citation></tp:treatment-meta><tp:nomenclature><tp:taxon-name>
              <tp:taxon-name-part taxon-name-part-type="genus" reg="Arriguttia">Arriguttia</tp:taxon-name-part>
            </tp:taxon-name><tp:taxon-authority>Martínez, 1960</tp:taxon-authority></tp:nomenclature><tp:treatment-sec sec-type="type species" id="SECID0E4NHK"><title>Type species.</title><p>
              <italic><tp:taxon-name><tp:taxon-name-part taxon-name-part-type="genus" reg="Cyclocephala">Cyclocephala</tp:taxon-name-part> <tp:taxon-name-part taxon-name-part-type="species" reg="brevissima">brevissima</tp:taxon-name-part></tp:taxon-name></italic> Arrow, 1911, by monotypy.</p></tp:treatment-sec><tp:treatment-sec sec-type="Valid taxa" id="SECID0EOOHK"><title>Valid taxa.</title><p>Two species.</p><p>
              <italic><tp:taxon-name><tp:taxon-name-part taxon-name-part-type="genus" reg="Arriguttia">Arriguttia</tp:taxon-name-part></tp:taxon-name></italic> contains two South American species known only from the Brazilian Amazon, Guyana, and French Guiana (<xref ref-type="bibr" rid="B22">Arrow 1911</xref>, <xref ref-type="bibr" rid="B27">1937b</xref>, <xref ref-type="bibr" rid="B46">Blackwelder 1944</xref>, <xref ref-type="bibr" rid="B278">Martínez 1960a</xref>, <xref ref-type="bibr" rid="B285">1968a</xref>, <xref ref-type="bibr" rid="B135">Endrődi 1966</xref>, <xref ref-type="bibr" rid="B155">1985a</xref>, <xref ref-type="bibr" rid="B327">Ponchel 2006</xref>, <xref ref-type="bibr" rid="B328">2011</xref>, <xref ref-type="bibr" rid="B329">2015</xref>) (Fig. <xref ref-type="fig" rid="F19">53</xref>). Very little is known about the biology of <italic><tp:taxon-name><tp:taxon-name-part taxon-name-part-type="genus" reg="Arriguttia">Arriguttia</tp:taxon-name-part></tp:taxon-name></italic> species. <italic><tp:taxon-name><tp:taxon-name-part taxon-name-part-type="genus" reg="Arriguttia">Arriguttia</tp:taxon-name-part> <tp:taxon-name-part taxon-name-part-type="species" reg="brevissima">brevissima</tp:taxon-name-part></tp:taxon-name></italic> (Arrow) feeds within the inflorescences of <italic><tp:taxon-name><tp:taxon-name-part taxon-name-part-type="genus" reg="Victoria">Victoria</tp:taxon-name-part></tp:taxon-name></italic> sp. in Brazil (<xref ref-type="bibr" rid="B285">Martínez 1968a</xref>). In French Guiana, <italic><tp:taxon-name><tp:taxon-name-part taxon-name-part-type="genus" reg="Arriguttia">A.</tp:taxon-name-part> <tp:taxon-name-part taxon-name-part-type="species" reg="brevissima">brevissima</tp:taxon-name-part></tp:taxon-name></italic> was found in the spathes of an unidentified terrestrial aroid (<tp:taxon-name><tp:taxon-name-part taxon-name-part-type="family">Araceae</tp:taxon-name-part></tp:taxon-name>) (<xref ref-type="bibr" rid="B327">Ponchel 2006</xref>, <xref ref-type="bibr" rid="B329">2015</xref>). In Brazilian cerrado habitat, <italic><tp:taxon-name><tp:taxon-name-part taxon-name-part-type="genus" reg="Arriguttia">A.</tp:taxon-name-part> <tp:taxon-name-part taxon-name-part-type="species" reg="brevissima">brevissima</tp:taxon-name-part></tp:taxon-name></italic> are floral visitors of <italic><tp:taxon-name><tp:taxon-name-part taxon-name-part-type="genus" reg="Annona">Annona</tp:taxon-name-part> <tp:taxon-name-part taxon-name-part-type="species" reg="coriacea">coriacea</tp:taxon-name-part></tp:taxon-name></italic> Mart. and are likely late-season, secondary pollinators of this species (<xref ref-type="bibr" rid="B80">Costa et al. 2017</xref>). Specimens of <italic><tp:taxon-name><tp:taxon-name-part taxon-name-part-type="genus" reg="Arriguttia">A.</tp:taxon-name-part> <tp:taxon-name-part taxon-name-part-type="species" reg="brevissima">brevissima</tp:taxon-name-part></tp:taxon-name></italic> have been collected at lights at night (<xref ref-type="bibr" rid="B285">Martínez 1968a</xref>). The immature stages are undescribed and unknown.</p><fig id="F19" position="float" orientation="portrait"><label>Figure 53.</label><caption><p>Country-level distribution of <italic><tp:taxon-name><tp:taxon-name-part taxon-name-part-type="genus" reg="Arriguttia">Arriguttia</tp:taxon-name-part></tp:taxon-name></italic> taxa in South America. Numbers indicate taxa per country.</p></caption><graphic xmlns:xlink="http://www.w3.org/1999/xlink" xlink:href="zookeys-745-001-g019.jpg" position="float" orientation="portrait" xlink:type="simple" id="oo_192342.jpg"/></fig><p>
              <italic><tp:taxon-name><tp:taxon-name-part taxon-name-part-type="genus" reg="Arriguttia">Arriguttia</tp:taxon-name-part></tp:taxon-name></italic> was compared to <italic><tp:taxon-name><tp:taxon-name-part taxon-name-part-type="genus" reg="Surutu">Surutu</tp:taxon-name-part></tp:taxon-name></italic> in the original description of the genus (<xref ref-type="bibr" rid="B278">Martínez 1960a</xref>). This is possibly confusing for identification purposes. <italic><tp:taxon-name><tp:taxon-name-part taxon-name-part-type="genus" reg="Arriguttia">Arriguttia</tp:taxon-name-part></tp:taxon-name></italic> shares many more characters with <italic><tp:taxon-name><tp:taxon-name-part taxon-name-part-type="genus" reg="Cyclocephala">Cyclocephala</tp:taxon-name-part></tp:taxon-name></italic> and <italic><tp:taxon-name><tp:taxon-name-part taxon-name-part-type="genus" reg="Augoderia">Augoderia</tp:taxon-name-part></tp:taxon-name></italic> than with <italic><tp:taxon-name><tp:taxon-name-part taxon-name-part-type="genus" reg="Surutu">Surutu</tp:taxon-name-part></tp:taxon-name></italic>. <italic><tp:taxon-name><tp:taxon-name-part taxon-name-part-type="genus" reg="Arriguttia">Arriguttia</tp:taxon-name-part></tp:taxon-name></italic> species can be recognized by the following combination of characters: 1) dorsal coloration varying from all black or with variable dark, reddish coloration on the elytra; 2) body convex and anteroposteriorly compressed, creating a relatively round gestalt; 3) clypeus quadrate in dorsal view, with sides nearly parallel, and the apex distinctly reflexed upwards (most obvious in lateral view); 4) frontoclypeal suture complete medially; 5) males with anterolateral margin of the mandibles weakly toothed; 6) mandibular molar area with rows of circular micropunctures; 7) apical margin of mentum weakly emarginated; 8) galea of the maxilla on inner surface with 3 fused basal teeth, <!--PageBreak-->a free median tooth, and 2 fused apical teeth (3-1-2 arrangement); 9) pronotum with broadly incomplete beaded basal margin; 10) males and females with 3 protibial teeth, basal tooth reduced, removed from the more apical 2 teeth, and oriented anteriorly; 11) protibial spur straight to weakly deflexed; 12) males with inner protarsal claw enlarged and narrowly cleft at apex; 13) mesocoxae widely separated; 14) meso- and metatibiae with distal, transverse carinae; 15) metacoxae with lateral edge perpendicular to ventral surface; 16) anterior edge of hindwing distal to apical hinge lacking setae and with produced, membranous border; 17) vein RA with 2 rows of pegs extending distally nearly to margin of apical hinge.</p><!--PageBreak--><p>The relationships of <italic><tp:taxon-name><tp:taxon-name-part taxon-name-part-type="genus" reg="Arriguttia">Arriguttia</tp:taxon-name-part></tp:taxon-name></italic> to other cyclocephaline genera have not been clearly discussed in the literature. <xref ref-type="bibr" rid="B285">Martínez (1968a)</xref> stated that <italic><tp:taxon-name><tp:taxon-name-part taxon-name-part-type="genus" reg="Arriguttia">Arriguttia</tp:taxon-name-part></tp:taxon-name></italic> should be “placed next to” <italic><tp:taxon-name><tp:taxon-name-part taxon-name-part-type="genus" reg="Surutu">Surutu</tp:taxon-name-part></tp:taxon-name></italic>, but he did not offer any character justifications for this hypothesis. <xref ref-type="bibr" rid="B135">Endrődi (1966)</xref> considered <italic><tp:taxon-name><tp:taxon-name-part taxon-name-part-type="genus" reg="Arriguttia">Arriguttia</tp:taxon-name-part></tp:taxon-name></italic> to be a “primitive” cyclocephaline based on his poorly justified character analysis. <italic><tp:taxon-name><tp:taxon-name-part taxon-name-part-type="genus" reg="Arriguttia">Arriguttia</tp:taxon-name-part></tp:taxon-name></italic> shares hindwing characters (two rows of pegs on vein RA and a membrane on the leading edge of the hindwing distal to the apical hinge) with <italic><tp:taxon-name><tp:taxon-name-part taxon-name-part-type="genus" reg="Augoderia">Augoderia</tp:taxon-name-part></tp:taxon-name></italic>, <italic><tp:taxon-name><tp:taxon-name-part taxon-name-part-type="genus" reg="Aspidolea">Aspidolea</tp:taxon-name-part></tp:taxon-name></italic>, and <italic><tp:taxon-name><tp:taxon-name-part taxon-name-part-type="genus" reg="Cyclocephala">Cyclocephala</tp:taxon-name-part></tp:taxon-name></italic>. The form of the maxilla (3-1-2 teeth arrangement), the mandibular form (males with anterolateral margin weakly toothed and the molar area with rows of circular micropunctures), the incomplete bead on the basal margin of the pronotum, and the shape and arrangement of the protibial teeth are shared among <italic><tp:taxon-name><tp:taxon-name-part taxon-name-part-type="genus" reg="Arriguttia">Arriguttia</tp:taxon-name-part></tp:taxon-name></italic>, <italic><tp:taxon-name><tp:taxon-name-part taxon-name-part-type="genus" reg="Augoderia">Augoderia</tp:taxon-name-part></tp:taxon-name></italic>, and some <italic><tp:taxon-name><tp:taxon-name-part taxon-name-part-type="genus" reg="Cyclocephala">Cyclocephala</tp:taxon-name-part></tp:taxon-name></italic> (especially species like <italic><tp:taxon-name><tp:taxon-name-part taxon-name-part-type="genus" reg="Cyclocephala">C.</tp:taxon-name-part> <tp:taxon-name-part taxon-name-part-type="species" reg="sexpunctata">sexpunctata</tp:taxon-name-part></tp:taxon-name></italic> Laporte and species formerly placed in <italic><tp:taxon-name><tp:taxon-name-part taxon-name-part-type="genus" reg="Stigmalia">Stigmalia</tp:taxon-name-part></tp:taxon-name></italic> Casey). Future analyses should focus on comparing characters in these <italic><tp:taxon-name><tp:taxon-name-part taxon-name-part-type="genus" reg="Cyclocephala">Cyclocephala</tp:taxon-name-part></tp:taxon-name></italic> species-groups and genera to <italic><tp:taxon-name><tp:taxon-name-part taxon-name-part-type="genus" reg="Arriguttia">Arriguttia</tp:taxon-name-part></tp:taxon-name></italic>, rather than <italic><tp:taxon-name><tp:taxon-name-part taxon-name-part-type="genus" reg="Surutu">Surutu</tp:taxon-name-part></tp:taxon-name></italic>.</p></tp:treatment-sec><ref-list><ref id="B22"><mixed-citation xmlns:xlink="http://www.w3.org/1999/xlink" xlink:type="simple">
          <person-group><name name-style="western"><surname>Arrow</surname><given-names>GJ</given-names></name></person-group> (<year>1911</year>) Notes on the coleopterous subfamily <tp:taxon-name><tp:taxon-name-part taxon-name-part-type="subfamily">Dynastinae</tp:taxon-name-part></tp:taxon-name>, with descriptions of new genera and species. The Annals and Magazine of Natural History (Series 8)8: 151–176.</mixed-citation></ref><ref id="B27"><mixed-citation xmlns:xlink="http://www.w3.org/1999/xlink" xlink:type="simple">
          <person-group><name name-style="western"><surname>Arrow</surname><given-names>GJ</given-names></name></person-group> (<year>1937b</year>) <article-title>Pars 156: <tp:taxon-name><tp:taxon-name-part taxon-name-part-type="family">Scarabaeidae</tp:taxon-name-part></tp:taxon-name>: <tp:taxon-name><tp:taxon-name-part taxon-name-part-type="subfamily">Dynastinae</tp:taxon-name-part></tp:taxon-name>.</article-title> In: <person-group><name name-style="western"><surname>Schenkling</surname><given-names>S</given-names></name></person-group> (<role>Ed.</role>) <issue-title>Coleopterorum Catalogus.</issue-title> <source>Volumen XXI. <tp:taxon-name><tp:taxon-name-part taxon-name-part-type="family">Scarabaeidae</tp:taxon-name-part></tp:taxon-name> III. W Junk, Berlin</source>, <fpage>1</fpage>–<lpage>124</lpage>.</mixed-citation></ref><ref id="B46"><mixed-citation xmlns:xlink="http://www.w3.org/1999/xlink" xlink:type="simple">
          <person-group><name name-style="western"><surname>Blackwelder</surname><given-names>RE</given-names></name></person-group> (<year>1944</year>) <article-title>Checklist of coleopterous insects of Mexico, Central America, the West Indies, and South America, part 2.</article-title> <source>Bulletin of the United States National Museum</source> <volume>185</volume>: <fpage>189</fpage>–<lpage>341</lpage>.</mixed-citation></ref><ref id="B278"><mixed-citation xmlns:xlink="http://www.w3.org/1999/xlink" xlink:type="simple">
          <person-group><name name-style="western"><surname>Martínez</surname><given-names>A</given-names></name></person-group> (<year>1960a</year>) <article-title>Un nuevo género de <tp:taxon-name><tp:taxon-name-part taxon-name-part-type="tribe">Cyclocephalini</tp:taxon-name-part></tp:taxon-name> (Col., Scarab., Dyasti.).</article-title> <source>Ciencia (Mexico)</source> <volume>20</volume>: <fpage>97</fpage>–<lpage>98</lpage>.</mixed-citation></ref><ref id="B285"><mixed-citation xmlns:xlink="http://www.w3.org/1999/xlink" xlink:type="simple">
          <person-group><name name-style="western"><surname>Martínez</surname><given-names>A</given-names></name></person-group> (<year>1968a</year>) <article-title>Notas sobre <tp:taxon-name><tp:taxon-name-part taxon-name-part-type="tribe">Cyclocephalini</tp:taxon-name-part></tp:taxon-name> americanos con descripción de dos nuevas especies (Col. Scarab., Dynast.).</article-title> <source>Ciencia (Mexico)</source> <volume>26</volume>: <fpage>185</fpage>–<lpage>190</lpage>.</mixed-citation></ref><ref id="B135"><mixed-citation xmlns:xlink="http://www.w3.org/1999/xlink" xlink:type="simple">
          <person-group><name name-style="western"><surname>Endrődi</surname><given-names>S</given-names></name></person-group> (<year>1966</year>) <article-title>Monographie der <tp:taxon-name><tp:taxon-name-part taxon-name-part-type="subfamily">Dynastinae</tp:taxon-name-part></tp:taxon-name> (<tp:taxon-name><tp:taxon-name-part taxon-name-part-type="order">Coleoptera</tp:taxon-name-part></tp:taxon-name>, <tp:taxon-name><tp:taxon-name-part taxon-name-part-type="genus">Lamellicornia</tp:taxon-name-part></tp:taxon-name>). I. Teil.</article-title> <source>Entomologische Abhandlungen des Staatlichen Museums für Tierkunde Dresden</source> <volume>33</volume>: <fpage>1</fpage>–<lpage>460</lpage>.</mixed-citation></ref><ref id="B155"><mixed-citation xmlns:xlink="http://www.w3.org/1999/xlink" xlink:type="simple">
          <person-group><name name-style="western"><surname>Endrődi</surname><given-names>S</given-names></name></person-group> (<year>1985a</year>) <source>The <tp:taxon-name><tp:taxon-name-part taxon-name-part-type="subfamily">Dynastinae</tp:taxon-name-part></tp:taxon-name> of the World. Dr. W.</source> <publisher-name>Junk Publisher</publisher-name>, <publisher-loc>Dordrecht</publisher-loc>, <size units="page">800 pp</size>. [+ 46 pls]</mixed-citation></ref><ref id="B327"><mixed-citation xmlns:xlink="http://www.w3.org/1999/xlink" xlink:type="simple">
          <person-group><name name-style="western"><surname>Ponchel</surname><given-names>Y</given-names></name></person-group> (<year>2006</year>) The <tp:taxon-name><tp:taxon-name-part taxon-name-part-type="family">Dynastidae</tp:taxon-name-part></tp:taxon-name> of the world. Biologie et collecte de quelques dynastides. Available online: <ext-link xlink:type="simple" ext-link-type="uri" xlink:href="http://dynastidae.voila.net/biologie.html">http://dynastidae.voila.net/biologie.html</ext-link>. [Accessed: 5 September 2015]</mixed-citation></ref><ref id="B328"><mixed-citation xmlns:xlink="http://www.w3.org/1999/xlink" xlink:type="simple">
          <person-group><name name-style="western"><surname>Ponchel</surname><given-names>Y</given-names></name></person-group> (<year>2011</year>) <article-title>Liste actualisée des <tp:taxon-name><tp:taxon-name-part taxon-name-part-type="subfamily">Dynastinae</tp:taxon-name-part></tp:taxon-name> de Guyane (<tp:taxon-name><tp:taxon-name-part taxon-name-part-type="order">Coleoptera</tp:taxon-name-part></tp:taxon-name>, <tp:taxon-name><tp:taxon-name-part taxon-name-part-type="family">Scarabaeidae</tp:taxon-name-part></tp:taxon-name>).</article-title> <source>Contribution á L’Étude des Coléoptères de Guyane</source> <volume>4</volume>: <fpage>60</fpage>–<lpage>61</lpage>.</mixed-citation></ref><ref id="B329"><mixed-citation xmlns:xlink="http://www.w3.org/1999/xlink" xlink:type="simple">
          <person-group><name name-style="western"><surname>Ponchel</surname><given-names>Y</given-names></name></person-group> (<year>2015</year>) <article-title>Note sur les <tp:taxon-name><tp:taxon-name-part taxon-name-part-type="subfamily">Dynastinae</tp:taxon-name-part></tp:taxon-name> floricoles de Guyane (<tp:taxon-name><tp:taxon-name-part taxon-name-part-type="order">Coleoptera</tp:taxon-name-part></tp:taxon-name>, <tp:taxon-name><tp:taxon-name-part taxon-name-part-type="family">Scarabaeidae</tp:taxon-name-part></tp:taxon-name>).</article-title> <source>Contribution à l’étude des coléoptères de Guyane</source> <volume>9</volume>: <fpage>36</fpage>–<lpage>38</lpage>. [Supplément au Bulletin de liaison d’ACOREP-France “Le Coléoptériste”]</mixed-citation></ref><ref id="B80"><mixed-citation xmlns:xlink="http://www.w3.org/1999/xlink" xlink:type="simple">
          <person-group><name name-style="western"><surname>Costa</surname><given-names>MS</given-names></name><name name-style="western"><surname>Silva</surname><given-names>RJ</given-names></name><name name-style="western"><surname>Paulian-Neto</surname><given-names>HF</given-names></name><name name-style="western"><surname>Pereira</surname><given-names>JB</given-names></name></person-group> (<year>2017</year>) Beetle pollination and flowering rhythm of <italic><tp:taxon-name><tp:taxon-name-part taxon-name-part-type="genus">Annona</tp:taxon-name-part> <tp:taxon-name-part taxon-name-part-type="species">coriacea</tp:taxon-name-part></tp:taxon-name></italic> Mart. (<tp:taxon-name><tp:taxon-name-part taxon-name-part-type="family">Annonaceae</tp:taxon-name-part></tp:taxon-name>) in Brazilian cerrado: behavioral features of its principle pollinators. PLoS One 12 (2): e0171092. <ext-link xlink:type="simple" ext-link-type="doi" xlink:href="10.1371/journal.pone.0171092">https://doi.org/10.1371/journal.pone.0171092</ext-link></mixed-citation></ref></ref-list></tp:taxon-treatment>
