# Supplementary material for: Synopsis of the cyclocephaline scarab beetles (Coleoptera, Scarabaeidae, Dynastinae)
Source: Zookeys. 2018 Mar 22;(745):1–99. doi: 10.3897/zookeys.745.23683 (PMC5904508; doi:10.3897/zookeys.745.23683)
Supplement: XML Treatment for Aspidolea [file zookeys.745.23683-treatment4.xml]

<!DOCTYPE tp:taxon-treatment
  PUBLIC "-//TaxonX//DTD Taxonomic Treatment Publishing DTD v0 20100105//EN" "tax-treatment-NSO.dtd">
<tp:taxon-treatment xmlns:tp="http://www.plazi.org/taxpub"><tp:treatment-meta><kwd-group><label>Taxon classification</label><kwd><named-content xmlns:xlink="http://www.w3.org/1999/xlink" content-type="kingdom">Animalia</named-content></kwd><kwd><named-content xmlns:xlink="http://www.w3.org/1999/xlink" content-type="order">Coleoptera</named-content></kwd><kwd><named-content xmlns:xlink="http://www.w3.org/1999/xlink" content-type="family">Scarabaeidae</named-content></kwd></kwd-group><mixed-citation publication-type="journal"><person-group><name><surname>Moore</surname><given-names>Matthew R.</given-names></name><name><surname>Cave</surname><given-names>Ronald D.</given-names></name><name><surname>Branham</surname><given-names>Marc A.</given-names></name></person-group><article-title>Synopsis of the cyclocephaline scarab beetles (<tp:taxon-name><tp:taxon-name-part taxon-name-part-type="order">Coleoptera</tp:taxon-name-part></tp:taxon-name>, <tp:taxon-name><tp:taxon-name-part taxon-name-part-type="family">Scarabaeidae</tp:taxon-name-part></tp:taxon-name>, <tp:taxon-name><tp:taxon-name-part taxon-name-part-type="subfamily">Dynastinae</tp:taxon-name-part></tp:taxon-name>)</article-title><source>Zookeys</source><day>22</day><month>3</month><year>2018</year><volume>2018</volume><issue>745</issue><fpage>1</fpage><lpage>99</lpage><pub-id pub-id-type="doi">10.3897/zookeys.745.23683</pub-id></mixed-citation></tp:treatment-meta><tp:nomenclature><tp:taxon-name>
              <tp:taxon-name-part taxon-name-part-type="genus" reg="Aspidolea">Aspidolea</tp:taxon-name-part>
            </tp:taxon-name><tp:taxon-authority>Bates, 1888</tp:taxon-authority></tp:nomenclature><tp:treatment-sec sec-type="type species" id="SECID0ER1HK"><title>Type species.</title><p>
              <italic><tp:taxon-name><tp:taxon-name-part taxon-name-part-type="genus" reg="Aspidolea">Aspidolea</tp:taxon-name-part> <tp:taxon-name-part taxon-name-part-type="species" reg="singularis">singularis</tp:taxon-name-part></tp:taxon-name></italic> Bates, 1888: 296–297, by monotypy.</p></tp:treatment-sec><tp:treatment-sec sec-type="Valid taxa" id="SECID0EC2HK"><title>Valid taxa.</title><p>26 species.</p><p>
              <italic><tp:taxon-name><tp:taxon-name-part taxon-name-part-type="genus" reg="Aspidolea">Aspidolea</tp:taxon-name-part></tp:taxon-name></italic> contains 26 species ranging from northern Mexico south through South America (Fig. <xref ref-type="fig" rid="F20">54</xref>) (<xref ref-type="bibr" rid="B135">Endrődi 1966</xref>, <xref ref-type="bibr" rid="B155">1985a</xref>, <xref ref-type="bibr" rid="B361">Ratcliffe 2003</xref>, <xref ref-type="bibr" rid="B367">Ratcliffe and Cave 2006</xref>, <xref ref-type="bibr" rid="B373">Ratcliffe et al. 2013</xref>). The genus includes both widespread and narrowly distributed species. Most <italic><tp:taxon-name><tp:taxon-name-part taxon-name-part-type="genus" reg="Aspidolea">Aspidolea</tp:taxon-name-part></tp:taxon-name></italic> (22 of 26 species) are known only from a few South American localities. In contrast, <italic><tp:taxon-name><tp:taxon-name-part taxon-name-part-type="genus" reg="Aspidolea">A.</tp:taxon-name-part> <tp:taxon-name-part taxon-name-part-type="species" reg="fuliginea">fuliginea</tp:taxon-name-part></tp:taxon-name></italic> and <italic><tp:taxon-name><tp:taxon-name-part taxon-name-part-type="genus" reg="Aspidolea">A.</tp:taxon-name-part> <tp:taxon-name-part taxon-name-part-type="species" reg="singularis">singularis</tp:taxon-name-part></tp:taxon-name></italic> occur from Mexico south to Argentina and Ecuador, respectively. <xref ref-type="bibr" rid="B33">Bates (1888)</xref> described <italic><tp:taxon-name><tp:taxon-name-part taxon-name-part-type="genus" reg="Aspidolea">Aspidolea</tp:taxon-name-part></tp:taxon-name></italic> based upon the “elongate and robust” yet toothless maxillary galea found in the type species <italic><tp:taxon-name><tp:taxon-name-part taxon-name-part-type="genus" reg="Aspidolea">A.</tp:taxon-name-part> <tp:taxon-name-part taxon-name-part-type="species" reg="singularis">singularis</tp:taxon-name-part></tp:taxon-name></italic>. <xref ref-type="bibr" rid="B33">Bates (1888)</xref> noted a similar reduction in maxillary teeth in “<italic><tp:taxon-name><tp:taxon-name-part taxon-name-part-type="genus" reg="Cyclocephala">Cyclocephala</tp:taxon-name-part> <tp:taxon-name-part taxon-name-part-type="species" reg="fuliginea">fuliginea</tp:taxon-name-part></tp:taxon-name></italic> Burmeister” and <italic><tp:taxon-name><tp:taxon-name-part taxon-name-part-type="genus" reg="Ancognatha">Ancognatha</tp:taxon-name-part></tp:taxon-name></italic> species. <italic><tp:taxon-name><tp:taxon-name-part taxon-name-part-type="genus" reg="Aspidolea">Aspidolea</tp:taxon-name-part></tp:taxon-name></italic> contained only <italic><tp:taxon-name><tp:taxon-name-part taxon-name-part-type="genus" reg="Aspidolea">A.</tp:taxon-name-part> <tp:taxon-name-part taxon-name-part-type="species" reg="singularis">singularis</tp:taxon-name-part></tp:taxon-name></italic> for over 30 years until <xref ref-type="bibr" rid="B206">Höhne (1922a</xref>, <xref ref-type="bibr" rid="B207">b</xref>, <xref ref-type="bibr" rid="B208">c</xref>) recircumscribed the genus and placed many new species into the group.</p><fig id="F20" position="float" orientation="portrait"><label>Figure 54.</label><caption><p>Country-level distribution of <italic><tp:taxon-name><tp:taxon-name-part taxon-name-part-type="genus" reg="Aspidolea">Aspidolea</tp:taxon-name-part></tp:taxon-name></italic> taxa in Meso-, Central, and South America. Numbers indicate taxa per country.</p></caption><graphic xmlns:xlink="http://www.w3.org/1999/xlink" xlink:href="zookeys-745-001-g020.jpg" position="float" orientation="portrait" xlink:type="simple" id="oo_192343.jpg"/></fig><p>
              <xref ref-type="bibr" rid="B206">Höhne (1922a)</xref> offered an expanded diagnosis of <italic><tp:taxon-name><tp:taxon-name-part taxon-name-part-type="genus" reg="Aspidolea">Aspidolea</tp:taxon-name-part></tp:taxon-name></italic> using characters of the clypeus (sides parallel at base with apical margin perpendicular to the sides), maxilla (toothless and with penicillate setae at the apex), and dorsum (yellow to brownish coloration and generally lacking maculae) to distinguish the genus. <italic><tp:taxon-name><tp:taxon-name-part taxon-name-part-type="genus" reg="Cyclocephala">Cyclocephala</tp:taxon-name-part> <tp:taxon-name-part taxon-name-part-type="species" reg="clypeata">clypeata</tp:taxon-name-part></tp:taxon-name></italic> Burmeister and <italic><tp:taxon-name><tp:taxon-name-part taxon-name-part-type="genus" reg="Cyclocephala">C.</tp:taxon-name-part> <tp:taxon-name-part taxon-name-part-type="species" reg="laticeps">laticeps</tp:taxon-name-part></tp:taxon-name></italic> Harold were transferred into <italic><tp:taxon-name><tp:taxon-name-part taxon-name-part-type="genus" reg="Aspidolea">Aspidolea</tp:taxon-name-part></tp:taxon-name></italic> along with ten new species described by <xref ref-type="bibr" rid="B206">Höhne (1922a)</xref>. The new genus <italic><tp:taxon-name><tp:taxon-name-part taxon-name-part-type="genus" reg="Paraspidolea">Paraspidolea</tp:taxon-name-part></tp:taxon-name></italic> was erected to contain species similar to <italic><tp:taxon-name><tp:taxon-name-part taxon-name-part-type="genus" reg="Aspidolea">Aspidolea</tp:taxon-name-part></tp:taxon-name></italic>, but with at least two small teeth present at the apex of the galea (<xref ref-type="bibr" rid="B206">Höhne 1922a</xref>). Six new species were included in <italic><tp:taxon-name><tp:taxon-name-part taxon-name-part-type="genus" reg="Paraspidolea">Paraspidolea</tp:taxon-name-part></tp:taxon-name></italic> along with the Burmeister species <italic><tp:taxon-name><tp:taxon-name-part taxon-name-part-type="genus" reg="Cyclocephala">C.</tp:taxon-name-part> <tp:taxon-name-part taxon-name-part-type="species" reg="fuliginea">fuliginea</tp:taxon-name-part></tp:taxon-name></italic> (<xref ref-type="bibr" rid="B206">Höhne 1922a</xref>, <xref ref-type="bibr" rid="B207">b</xref>). The subgenus <tp:taxon-name><tp:taxon-name-part taxon-name-part-type="genus" reg="Aspidolea">Aspidolea</tp:taxon-name-part> (<tp:taxon-name-part taxon-name-part-type="subgenus" reg="Aspidolites">Aspidolites</tp:taxon-name-part>)</tp:taxon-name> was erected to contain the species <italic><tp:taxon-name><tp:taxon-name-part taxon-name-part-type="genus" reg="Aspidolea">A.</tp:taxon-name-part> <tp:taxon-name-part taxon-name-part-type="species" reg="atricollis">atricollis</tp:taxon-name-part></tp:taxon-name></italic> Höhne (Höhne 1923c). The homonym <italic><tp:taxon-name><tp:taxon-name-part taxon-name-part-type="genus" reg="Aspidolites">Aspidolites</tp:taxon-name-part></tp:taxon-name></italic> Höhne was replaced with <italic><tp:taxon-name><tp:taxon-name-part taxon-name-part-type="genus" reg="Aspidolella">Aspidolella</tp:taxon-name-part></tp:taxon-name></italic> (<xref ref-type="bibr" rid="B337">Prell 1936</xref>). <italic><tp:taxon-name><tp:taxon-name-part taxon-name-part-type="genus" reg="Aspidolea">Aspidolea</tp:taxon-name-part> <tp:taxon-name-part taxon-name-part-type="species" reg="atricollis">atricollis</tp:taxon-name-part></tp:taxon-name></italic> is conspecific with <italic><tp:taxon-name><tp:taxon-name-part taxon-name-part-type="genus" reg="Cyclocephala">C.</tp:taxon-name-part> <tp:taxon-name-part taxon-name-part-type="species" reg="histrionica">histrionica</tp:taxon-name-part></tp:taxon-name></italic> Burmeister (<xref ref-type="bibr" rid="B135">Endrődi 1966</xref>), and the subgenus <tp:taxon-name><tp:taxon-name-part taxon-name-part-type="genus" reg="Aspidolea"/><tp:taxon-name-part taxon-name-part-type="subgenus" reg="Aspidolella">Aspidolella</tp:taxon-name-part></tp:taxon-name> is considered a synonym of <italic><tp:taxon-name><tp:taxon-name-part taxon-name-part-type="genus" reg="Cyclocephala">Cyclocephala</tp:taxon-name-part></tp:taxon-name></italic>. <italic><tp:taxon-name><tp:taxon-name-part taxon-name-part-type="genus" reg="Paraspidolea">Paraspidolea</tp:taxon-name-part></tp:taxon-name></italic> was also synonymized within <italic><tp:taxon-name><tp:taxon-name-part taxon-name-part-type="genus" reg="Aspidolea">Aspidolea</tp:taxon-name-part></tp:taxon-name></italic> (<xref ref-type="bibr" rid="B135">Endrődi 1966</xref>).</p><!--PageBreak--><p>The last major contribution to the knowledge of <italic><tp:taxon-name><tp:taxon-name-part taxon-name-part-type="genus" reg="Aspidolea">Aspidolea</tp:taxon-name-part></tp:taxon-name></italic> was provided by <xref ref-type="bibr" rid="B100">Dechambre (1992)</xref>. <xref ref-type="bibr" rid="B100">Dechambre (1992)</xref> described three new <italic><tp:taxon-name><tp:taxon-name-part taxon-name-part-type="genus" reg="Aspidolea">Aspidolea</tp:taxon-name-part></tp:taxon-name></italic> species, which he included in the “<italic><tp:taxon-name><tp:taxon-name-part taxon-name-part-type="genus" reg="Aspidolea">Aspidolea</tp:taxon-name-part> <tp:taxon-name-part taxon-name-part-type="species" reg="helleri">helleri</tp:taxon-name-part></tp:taxon-name></italic> species-group” along with <italic><tp:taxon-name><tp:taxon-name-part taxon-name-part-type="genus" reg="Aspidolea">A.</tp:taxon-name-part> <tp:taxon-name-part taxon-name-part-type="species" reg="helleri">helleri</tp:taxon-name-part></tp:taxon-name></italic> (Höhne) and <italic><tp:taxon-name><tp:taxon-name-part taxon-name-part-type="genus" reg="Aspidolea">A.</tp:taxon-name-part> <tp:taxon-name-part taxon-name-part-type="species" reg="chalumeaui">chalumeaui</tp:taxon-name-part></tp:taxon-name></italic> Endrődi. These species were placed into the “<italic><tp:taxon-name><tp:taxon-name-part taxon-name-part-type="genus" reg="Aspidolea"/><tp:taxon-name-part taxon-name-part-type="species" reg="helleri">helleri</tp:taxon-name-part></tp:taxon-name></italic> species-group” based on the bidentate form of the protibial margin in males. This male protibial character is shared with species formerly included in <italic><tp:taxon-name><tp:taxon-name-part taxon-name-part-type="genus" reg="Mimeoma">Mimeoma</tp:taxon-name-part></tp:taxon-name></italic> and some <italic><tp:taxon-name><tp:taxon-name-part taxon-name-part-type="genus" reg="Cyclocephala">Cyclocephala</tp:taxon-name-part></tp:taxon-name></italic> species (like <italic><tp:taxon-name><tp:taxon-name-part taxon-name-part-type="genus" reg="Cyclocephala">C.</tp:taxon-name-part> <tp:taxon-name-part taxon-name-part-type="species" reg="amazona">amazona</tp:taxon-name-part></tp:taxon-name></italic>) (see <xref ref-type="bibr" rid="B301">Moore et al. 2015</xref>). The dorsal coloration of the “<italic><tp:taxon-name><tp:taxon-name-part taxon-name-part-type="genus" reg="Aspidolea"/><tp:taxon-name-part taxon-name-part-type="species" reg="helleri">helleri</tp:taxon-name-part></tp:taxon-name></italic> species-group”, especially the elongated, triangular maculae found along the elytral suture, is like that found in some former <italic><tp:taxon-name><tp:taxon-name-part taxon-name-part-type="genus" reg="Mimeoma">Mimeoma</tp:taxon-name-part></tp:taxon-name></italic> species (especially <italic><tp:taxon-name><tp:taxon-name-part taxon-name-part-type="genus" reg="Cyclocephala">Cyclocephala</tp:taxon-name-part> <tp:taxon-name-part taxon-name-part-type="species" reg="acuta">acuta</tp:taxon-name-part></tp:taxon-name></italic> Arrow and <italic><tp:taxon-name><tp:taxon-name-part taxon-name-part-type="genus" reg="Cyclocephala">C.</tp:taxon-name-part> <tp:taxon-name-part taxon-name-part-type="species" reg="englemani">englemani</tp:taxon-name-part></tp:taxon-name></italic> (Ratcliffe)). These characters suggest that <italic><tp:taxon-name><tp:taxon-name-part taxon-name-part-type="genus" reg="Aspidolea">Aspidolea</tp:taxon-name-part></tp:taxon-name></italic> may not be monophyletic as presently defined.</p><p>There is little available biological data for <italic><tp:taxon-name><tp:taxon-name-part taxon-name-part-type="genus" reg="Aspidolea">Aspidolea</tp:taxon-name-part></tp:taxon-name></italic> species. <italic><tp:taxon-name><tp:taxon-name-part taxon-name-part-type="genus" reg="Aspidolea">Aspidolea</tp:taxon-name-part></tp:taxon-name></italic> adults seem to be readily attracted to lights at night and can occasionally be collected in large numbers (<xref ref-type="bibr" rid="B367">Ratcliffe and Cave 2006</xref>, <xref ref-type="bibr" rid="B432">Touroult et al. 2010</xref>, <xref ref-type="bibr" rid="B190">Grossi et al. 2011</xref>). Floral <!--PageBreak-->association data for <italic><tp:taxon-name><tp:taxon-name-part taxon-name-part-type="genus" reg="Aspidolea">Aspidolea</tp:taxon-name-part></tp:taxon-name></italic> are mostly lacking. <italic><tp:taxon-name><tp:taxon-name-part taxon-name-part-type="genus" reg="Aspidolea">Aspidolea</tp:taxon-name-part> <tp:taxon-name-part taxon-name-part-type="species" reg="fuliginea">fuliginea</tp:taxon-name-part></tp:taxon-name></italic> were collected in male- and female-phase inflorescences of <italic><tp:taxon-name><tp:taxon-name-part taxon-name-part-type="genus" reg="Oenocarpus">Oenocarpus</tp:taxon-name-part> <tp:taxon-name-part taxon-name-part-type="species" reg="bataua">bataua</tp:taxon-name-part></tp:taxon-name></italic> Mart. (<tp:taxon-name><tp:taxon-name-part taxon-name-part-type="family">Arecaceae</tp:taxon-name-part></tp:taxon-name>) in Colombia, though they were only sporadically encountered (Núñez-Avellaneda and Rojas-Robles 2008). In French Guiana, <italic><tp:taxon-name><tp:taxon-name-part taxon-name-part-type="genus" reg="Ancognatha">A.</tp:taxon-name-part> <tp:taxon-name-part taxon-name-part-type="species" reg="quadrata">quadrata</tp:taxon-name-part></tp:taxon-name></italic> Endrődi was collected from the inflorescence of <italic><tp:taxon-name><tp:taxon-name-part taxon-name-part-type="genus" reg="Montrichardia">Montrichardia</tp:taxon-name-part> <tp:taxon-name-part taxon-name-part-type="species" reg="arborescens">arborescens</tp:taxon-name-part></tp:taxon-name></italic> (L.) Schott (<tp:taxon-name><tp:taxon-name-part taxon-name-part-type="family">Araceae</tp:taxon-name-part></tp:taxon-name>) (<xref ref-type="bibr" rid="B177">Gibernau et al. 2003</xref>, <xref ref-type="bibr" rid="B327">Ponchel 2006</xref>). <xref ref-type="bibr" rid="B312">Neita-Moreno et al. (2007)</xref> described the larva and pupa of <italic><tp:taxon-name><tp:taxon-name-part taxon-name-part-type="genus" reg="Aspidolea">A.</tp:taxon-name-part> <tp:taxon-name-part taxon-name-part-type="species" reg="singularis">singularis</tp:taxon-name-part></tp:taxon-name></italic>. Larvae of <italic><tp:taxon-name><tp:taxon-name-part taxon-name-part-type="genus" reg="Aspidolea">A.</tp:taxon-name-part> <tp:taxon-name-part taxon-name-part-type="species" reg="singularis">singularis</tp:taxon-name-part></tp:taxon-name></italic> were collected from soil beneath cultivated cassava (<italic><tp:taxon-name><tp:taxon-name-part taxon-name-part-type="genus" reg="Manihot">Manihot</tp:taxon-name-part> <tp:taxon-name-part taxon-name-part-type="species" reg="esculenta">esculenta</tp:taxon-name-part></tp:taxon-name></italic> Crantz; <tp:taxon-name><tp:taxon-name-part taxon-name-part-type="family">Euphorbiaceae</tp:taxon-name-part></tp:taxon-name>) in Colombia (<xref ref-type="bibr" rid="B312">Neita-Moreno et al. 2007</xref>).</p><p>
              <italic><tp:taxon-name><tp:taxon-name-part taxon-name-part-type="genus" reg="Aspidolea">Aspidolea</tp:taxon-name-part></tp:taxon-name></italic> species can be recognized by the following combination of characters: 1) dorsal coloration highly variable, with or without black or brown maculae on the pronotum and elytra; 2) body not anteroposteriorly compressed or dorsoventrally flattened; 3) clypeus robust and broad, with sides more or less parallel at base, appearing quadrate in dorsal view; 4) frontoclypeal suture complete medially; 5) males with anterolateral margin of the mandibles weakly toothed (in <italic><tp:taxon-name><tp:taxon-name-part taxon-name-part-type="genus" reg="Aspidolea">A.</tp:taxon-name-part> <tp:taxon-name-part taxon-name-part-type="species" reg="fuliginea">fuliginea</tp:taxon-name-part></tp:taxon-name></italic>) or not; 6) mandibular molar area with rows of circular micropunctures; 7) apical margin of mentum broadly and deeply (nearly to level of labial palp insertion) emarginated; 8) galea of maxilla dorsoventrally flattened; 9) dentition of galea of maxilla variable, inner surface of galea lacking teeth or with reduced teeth (2 small, yet obvious teeth at the apex with 1 greatly reduced tooth at the base, presence or absence of medial teeth varies among species, teeth often obscured by dense setae); 10) apex of galea with dense brush of penicillate setae; 11) pronotum with broadly incomplete or complete beaded basal margin; 12) males with 2 or 3 protibial teeth, females with 3 protibial teeth, when 3 teeth are present, basal tooth reduced, removed from the more apical 2 teeth, and oriented laterally; 13) protibial spur straight to weakly deflexed or strongly deflexed; 14) males with inner protarsal claw enlarged and entire (not cleft with a small ramus) or narrowly cleft at apex; 15) mesocoxae widely separated; 16) meso- and metatibiae with distal, transverse carinae; 17) metacoxae with lateral edge acutely angled with respect to ventral surface; 18) anterior edge of hindwing distal to apical hinge lacking setae and with produced, membranous border; 19) vein RA with 2 rows of pegs extending distally nearly to margin of apical hinge.</p></tp:treatment-sec><ref-list><ref id="B135"><mixed-citation xmlns:xlink="http://www.w3.org/1999/xlink" xlink:type="simple">
          <person-group><name name-style="western"><surname>Endrődi</surname><given-names>S</given-names></name></person-group> (<year>1966</year>) <article-title>Monographie der <tp:taxon-name><tp:taxon-name-part taxon-name-part-type="subfamily">Dynastinae</tp:taxon-name-part></tp:taxon-name> (<tp:taxon-name><tp:taxon-name-part taxon-name-part-type="order">Coleoptera</tp:taxon-name-part></tp:taxon-name>, <tp:taxon-name><tp:taxon-name-part taxon-name-part-type="genus">Lamellicornia</tp:taxon-name-part></tp:taxon-name>). I. Teil.</article-title> <source>Entomologische Abhandlungen des Staatlichen Museums für Tierkunde Dresden</source> <volume>33</volume>: <fpage>1</fpage>–<lpage>460</lpage>.</mixed-citation></ref><ref id="B155"><mixed-citation xmlns:xlink="http://www.w3.org/1999/xlink" xlink:type="simple">
          <person-group><name name-style="western"><surname>Endrődi</surname><given-names>S</given-names></name></person-group> (<year>1985a</year>) <source>The <tp:taxon-name><tp:taxon-name-part taxon-name-part-type="subfamily">Dynastinae</tp:taxon-name-part></tp:taxon-name> of the World. Dr. W.</source> <publisher-name>Junk Publisher</publisher-name>, <publisher-loc>Dordrecht</publisher-loc>, <size units="page">800 pp</size>. [+ 46 pls]</mixed-citation></ref><ref id="B361"><mixed-citation xmlns:xlink="http://www.w3.org/1999/xlink" xlink:type="simple">
          <person-group><name name-style="western"><surname>Ratcliffe</surname><given-names>BC</given-names></name></person-group> (<year>2003</year>) <article-title>The dynastine scarab beetles of Costa Rica and Panama (<tp:taxon-name><tp:taxon-name-part taxon-name-part-type="order">Coleoptera</tp:taxon-name-part></tp:taxon-name>: <tp:taxon-name><tp:taxon-name-part taxon-name-part-type="family">Scarabaeidae</tp:taxon-name-part></tp:taxon-name>: <tp:taxon-name><tp:taxon-name-part taxon-name-part-type="subfamily">Dynastinae</tp:taxon-name-part></tp:taxon-name>).</article-title> <source>Bulletin of the University of Nebraska State Museum</source> <volume>16</volume>: <fpage>1</fpage>–<lpage>506</lpage>.</mixed-citation></ref><ref id="B367"><mixed-citation xmlns:xlink="http://www.w3.org/1999/xlink" xlink:type="simple">
          <person-group><name name-style="western"><surname>Ratcliffe</surname><given-names>BC</given-names></name><name name-style="western"><surname>Cave</surname><given-names>RD</given-names></name></person-group> (<year>2006</year>) <article-title>The dynastine scarab beetles of Honduras, Nicaragua and El Salvador (<tp:taxon-name><tp:taxon-name-part taxon-name-part-type="order">Coleoptera</tp:taxon-name-part></tp:taxon-name>: <tp:taxon-name><tp:taxon-name-part taxon-name-part-type="family">Scarabaeidae</tp:taxon-name-part></tp:taxon-name>: <tp:taxon-name><tp:taxon-name-part taxon-name-part-type="subfamily">Dynastinae</tp:taxon-name-part></tp:taxon-name>).</article-title> <source>Bulletin of the University of Nebraska State Museum</source> <volume>21</volume>: <fpage>1</fpage>–<lpage>424</lpage>.</mixed-citation></ref><ref id="B373"><mixed-citation xmlns:xlink="http://www.w3.org/1999/xlink" xlink:type="simple">
          <person-group><name name-style="western"><surname>Ratcliffe</surname><given-names>BC</given-names></name><name name-style="western"><surname>Cave</surname><given-names>RD</given-names></name><name name-style="western"><surname>Cano</surname><given-names>EB</given-names></name></person-group> (<year>2013</year>) <article-title>The dynastine scarab beetles of Mexico, Guatemala, and Belize (<tp:taxon-name><tp:taxon-name-part taxon-name-part-type="order">Coleoptera</tp:taxon-name-part></tp:taxon-name>: <tp:taxon-name><tp:taxon-name-part taxon-name-part-type="family">Scarabaeidae</tp:taxon-name-part></tp:taxon-name>: <tp:taxon-name><tp:taxon-name-part taxon-name-part-type="subfamily">Dynastinae</tp:taxon-name-part></tp:taxon-name>).</article-title> <source>Bulletin of the University of Nebraska State Museum</source> <volume>27</volume>: <fpage>1</fpage>–<lpage>666</lpage>.</mixed-citation></ref><ref id="B33"><mixed-citation xmlns:xlink="http://www.w3.org/1999/xlink" xlink:type="simple">
          <person-group><name name-style="western"><surname>Bates</surname><given-names>HW</given-names></name></person-group> (<year>1888</year>) <article-title>Pectinicornia and <tp:taxon-name><tp:taxon-name-part taxon-name-part-type="genus">Lamellicornia</tp:taxon-name-part></tp:taxon-name>, Family <tp:taxon-name><tp:taxon-name-part taxon-name-part-type="family">Dynastidae</tp:taxon-name-part></tp:taxon-name>.</article-title> In: <person-group><name name-style="western"><surname>Salvin</surname><given-names>O</given-names></name><name name-style="western"><surname>Godman</surname><given-names>FD</given-names></name></person-group> (<role>Eds</role>) <issue-title>Biologia Centrali–Americana.</issue-title> <source><tp:taxon-name><tp:taxon-name-part taxon-name-part-type="class">Insecta</tp:taxon-name-part></tp:taxon-name>, <tp:taxon-name><tp:taxon-name-part taxon-name-part-type="order">Coleoptera</tp:taxon-name-part></tp:taxon-name>, volume 2, part 2. RH Porter, London</source>, <fpage>296</fpage>–<lpage>342</lpage>.</mixed-citation></ref><ref id="B206"><mixed-citation xmlns:xlink="http://www.w3.org/1999/xlink" xlink:type="simple">
          <person-group><name name-style="western"><surname>Höhne</surname><given-names>W</given-names></name></person-group> (<year>1922a</year>) <article-title>Beitrag zur Kenntnis der Cyclocephaliden (Col., Dyn.).</article-title> <source>Deutsche Entomologische Zeitchrift</source> <volume>1922</volume>: <fpage>81</fpage>–<lpage>95</lpage>.</mixed-citation></ref><ref id="B207"><mixed-citation xmlns:xlink="http://www.w3.org/1999/xlink" xlink:type="simple">
          <person-group><name name-style="western"><surname>Höhne</surname><given-names>W</given-names></name></person-group> (<year>1922b</year>) <ext-link xlink:type="simple" ext-link-type="doi" xlink:href="10.1002/mmnd.48019220404">https://doi.org/10.1002/mmnd.48019220404</ext-link></mixed-citation></ref><ref id="B208"><mixed-citation xmlns:xlink="http://www.w3.org/1999/xlink" xlink:type="simple">
          <person-group><name name-style="western"><surname>Höhne</surname><given-names>W</given-names></name></person-group> (<year>1922c</year>) <source><italic>Aspidolea (subg. Aspidolites) atricollis</italic> n. sp. (Col. Dyn.). Deutsche Entomologische Zeitchrift 1922: 374–376.</source></mixed-citation></ref><ref id="B337"><mixed-citation xmlns:xlink="http://www.w3.org/1999/xlink" xlink:type="simple">
          <person-group><name name-style="western"><surname>Prell</surname><given-names>H</given-names></name></person-group> (<year>1936</year>) <article-title>Beiträge zur Kenntnis der Dynastinen. Über die Homonymieverhältnisse der Namen von Gattungen und Untergattungen.</article-title> <source>Entomologische Blätter für Biologie und Systematik der Käfer</source> <volume>32</volume>: <fpage>147</fpage>–<lpage>150</lpage>.</mixed-citation></ref><ref id="B100"><mixed-citation xmlns:xlink="http://www.w3.org/1999/xlink" xlink:type="simple">
          <person-group><name name-style="western"><surname>Dechambre</surname><given-names>R-P</given-names></name></person-group> (<year>1992</year>) <article-title>Description de nouveaux <tp:taxon-name><tp:taxon-name-part taxon-name-part-type="tribe">Cyclocephalini</tp:taxon-name-part></tp:taxon-name> et <tp:taxon-name><tp:taxon-name-part taxon-name-part-type="tribe">Agaocephalini</tp:taxon-name-part></tp:taxon-name>.</article-title> In: <person-group><name name-style="western"><surname>Lachaume</surname><given-names>G</given-names></name></person-group> (<role>Ed.</role>) <issue-title>Les Coléoptères du Monde, Vol.</issue-title> <source>14. <tp:taxon-name><tp:taxon-name-part taxon-name-part-type="family">Dynastidae</tp:taxon-name-part></tp:taxon-name> Américains. <tp:taxon-name><tp:taxon-name-part taxon-name-part-type="tribe">Cyclocephalini</tp:taxon-name-part></tp:taxon-name> – <tp:taxon-name><tp:taxon-name-part taxon-name-part-type="tribe">Agaocephalini</tp:taxon-name-part></tp:taxon-name> – <tp:taxon-name><tp:taxon-name-part taxon-name-part-type="tribe">Pentodontini</tp:taxon-name-part></tp:taxon-name> – <tp:taxon-name><tp:taxon-name-part taxon-name-part-type="tribe">Oryctini</tp:taxon-name-part></tp:taxon-name> – <tp:taxon-name><tp:taxon-name-part taxon-name-part-type="tribe">Phileurini</tp:taxon-name-part></tp:taxon-name>. Sciences Nat, Venette</source>, <fpage>57</fpage>–<lpage>76</lpage>.</mixed-citation></ref><ref id="B301"><mixed-citation xmlns:xlink="http://www.w3.org/1999/xlink" xlink:type="simple">
          <person-group><name name-style="western"><surname>Moore</surname><given-names>MR</given-names></name><name name-style="western"><surname>Beza-Beza</surname><given-names>CF</given-names></name><name name-style="western"><surname>Wickell</surname><given-names>DA</given-names></name><name name-style="western"><surname>Beck</surname><given-names>JB</given-names></name><name name-style="western"><surname>Jameson</surname><given-names>ML</given-names></name></person-group> (<year>2015</year>) <article-title>Molecules, morphology and <italic><tp:taxon-name><tp:taxon-name-part taxon-name-part-type="genus">Mimeoma</tp:taxon-name-part></tp:taxon-name></italic> scarabs: evolutionary and taxonomic implications for a palm-associated scarab group.</article-title> <source>Systematic Entomology</source> <volume>40</volume>: <fpage>891</fpage>–<lpage>900</lpage>. <ext-link xlink:type="simple" ext-link-type="doi" xlink:href="10.1111/syen.12139">https://doi.org/10.1111/syen.12139</ext-link></mixed-citation></ref><ref id="B432"><mixed-citation xmlns:xlink="http://www.w3.org/1999/xlink" xlink:type="simple">
          <person-group><name name-style="western"><surname>Touroult</surname><given-names>J</given-names></name><name name-style="western"><surname>Dalens</surname><given-names>P-H</given-names></name><name name-style="western"><surname>Ponchel</surname><given-names>Y</given-names></name></person-group> (<year>2010</year>) <article-title>Échantillonnage des <tp:taxon-name><tp:taxon-name-part taxon-name-part-type="family">Dynastidae</tp:taxon-name-part></tp:taxon-name> par piégeage lumineux: comparaison entre le début et la fin de nuit en Guyane (<tp:taxon-name><tp:taxon-name-part taxon-name-part-type="order">Coleoptera</tp:taxon-name-part></tp:taxon-name>, <tp:taxon-name><tp:taxon-name-part taxon-name-part-type="superfamily">Scarabaeoidea</tp:taxon-name-part></tp:taxon-name>, <tp:taxon-name><tp:taxon-name-part taxon-name-part-type="family">Dynastidae</tp:taxon-name-part></tp:taxon-name>).</article-title> <source>Contribution á L’Étude des Coléoptères de Guyane</source> <volume>1</volume>: <fpage>11</fpage>–<lpage>14</lpage>.</mixed-citation></ref><ref id="B190"><mixed-citation xmlns:xlink="http://www.w3.org/1999/xlink" xlink:type="simple">
          <person-group><name name-style="western"><surname>Grossi</surname><given-names>PC</given-names></name><name name-style="western"><surname>Leivas</surname><given-names>FWT</given-names></name><name name-style="western"><surname>Almeida</surname><given-names>LM de</given-names></name></person-group> (<year>2011</year>) <article-title><tp:taxon-name><tp:taxon-name-part taxon-name-part-type="subfamily">Dynastinae</tp:taxon-name-part></tp:taxon-name> (<tp:taxon-name><tp:taxon-name-part taxon-name-part-type="order">Coleoptera</tp:taxon-name-part></tp:taxon-name>: <tp:taxon-name><tp:taxon-name-part taxon-name-part-type="superfamily">Scarabaeoidea</tp:taxon-name-part></tp:taxon-name>: <tp:taxon-name><tp:taxon-name-part taxon-name-part-type="family">Melolonthidae</tp:taxon-name-part></tp:taxon-name>) dos campos gerais, Paraná, Brasil.</article-title> In: <person-group><name name-style="western"><surname>Marcello</surname><given-names>G</given-names></name></person-group> (<role>Ed.</role>) <issue-title>Coletânea de Pesquisas: Parques Estaduais de Vila Velha, Cerrado e Guartelá, volume 1, number 1.</issue-title> <source>Instituto Ambiental do Paraná, Curitiba</source>, <fpage>113</fpage>–<lpage>123</lpage>.</mixed-citation></ref><ref id="B177"><mixed-citation xmlns:xlink="http://www.w3.org/1999/xlink" xlink:type="simple">
          <person-group><name name-style="western"><surname>Gibernau</surname><given-names>M</given-names></name><name name-style="western"><surname>Barabé</surname><given-names>D</given-names></name><name name-style="western"><surname>Labat</surname><given-names>D</given-names></name><name name-style="western"><surname>Cerdan</surname><given-names>P</given-names></name><name name-style="western"><surname>Dejean</surname><given-names>A</given-names></name></person-group> (<year>2003</year>) <article-title>Reproductive Biology of <italic><tp:taxon-name><tp:taxon-name-part taxon-name-part-type="genus">Montrichardia</tp:taxon-name-part> <tp:taxon-name-part taxon-name-part-type="species">arborescens</tp:taxon-name-part></tp:taxon-name></italic> (<tp:taxon-name><tp:taxon-name-part taxon-name-part-type="family">Araceae</tp:taxon-name-part></tp:taxon-name>) in French Guiana.</article-title> <source>Journal of Tropical Ecology</source> <volume>19</volume>: <fpage>103</fpage>–<lpage>107</lpage>. <ext-link xlink:type="simple" ext-link-type="doi" xlink:href="10.1017/S0266467403003134">https://doi.org/10.1017/S0266467403003134</ext-link></mixed-citation></ref><ref id="B327"><mixed-citation xmlns:xlink="http://www.w3.org/1999/xlink" xlink:type="simple">
          <person-group><name name-style="western"><surname>Ponchel</surname><given-names>Y</given-names></name></person-group> (<year>2006</year>) The <tp:taxon-name><tp:taxon-name-part taxon-name-part-type="family">Dynastidae</tp:taxon-name-part></tp:taxon-name> of the world. Biologie et collecte de quelques dynastides. Available online: <ext-link xlink:type="simple" ext-link-type="uri" xlink:href="http://dynastidae.voila.net/biologie.html">http://dynastidae.voila.net/biologie.html</ext-link>. [Accessed: 5 September 2015]</mixed-citation></ref><ref id="B312"><mixed-citation xmlns:xlink="http://www.w3.org/1999/xlink" xlink:type="simple">
          <person-group><name name-style="western"><surname>Neita-Moreno</surname><given-names>JC</given-names></name><name name-style="western"><surname>Ratcliffe</surname><given-names>BC</given-names></name><name name-style="western"><surname>Calberto</surname><given-names>G</given-names></name></person-group> (<year>2007</year>) <article-title>Immature stages of <italic><tp:taxon-name><tp:taxon-name-part taxon-name-part-type="genus">Aspidolea</tp:taxon-name-part> <tp:taxon-name-part taxon-name-part-type="species">singularis</tp:taxon-name-part></tp:taxon-name></italic> (<tp:taxon-name><tp:taxon-name-part taxon-name-part-type="order">Coleoptera</tp:taxon-name-part></tp:taxon-name>: <tp:taxon-name><tp:taxon-name-part taxon-name-part-type="family">Scarabaeidae</tp:taxon-name-part></tp:taxon-name>: <tp:taxon-name><tp:taxon-name-part taxon-name-part-type="tribe">Cyclocephalini</tp:taxon-name-part></tp:taxon-name>).</article-title> <source>Revista Colombiana de Entomología</source> <volume>33</volume>: <fpage>178</fpage>–<lpage>182</lpage>.</mixed-citation></ref></ref-list></tp:taxon-treatment>
