# Supplementary material for: Synopsis of the cyclocephaline scarab beetles (Coleoptera, Scarabaeidae, Dynastinae)
Source: Zookeys. 2018 Mar 22;(745):1–99. doi: 10.3897/zookeys.745.23683 (PMC5904508; doi:10.3897/zookeys.745.23683)
Supplement: XML Treatment for Augoderia [file zookeys.745.23683-treatment5.xml]

<!DOCTYPE tp:taxon-treatment
  PUBLIC "-//TaxonX//DTD Taxonomic Treatment Publishing DTD v0 20100105//EN" "tax-treatment-NSO.dtd">
<tp:taxon-treatment xmlns:tp="http://www.plazi.org/taxpub"><tp:treatment-meta><kwd-group><label>Taxon classification</label><kwd><named-content xmlns:xlink="http://www.w3.org/1999/xlink" content-type="kingdom">Animalia</named-content></kwd><kwd><named-content xmlns:xlink="http://www.w3.org/1999/xlink" content-type="order">Coleoptera</named-content></kwd><kwd><named-content xmlns:xlink="http://www.w3.org/1999/xlink" content-type="family">Scarabaeidae</named-content></kwd></kwd-group><mixed-citation publication-type="journal"><person-group><name><surname>Moore</surname><given-names>Matthew R.</given-names></name><name><surname>Cave</surname><given-names>Ronald D.</given-names></name><name><surname>Branham</surname><given-names>Marc A.</given-names></name></person-group><article-title>Synopsis of the cyclocephaline scarab beetles (<tp:taxon-name><tp:taxon-name-part taxon-name-part-type="order">Coleoptera</tp:taxon-name-part></tp:taxon-name>, <tp:taxon-name><tp:taxon-name-part taxon-name-part-type="family">Scarabaeidae</tp:taxon-name-part></tp:taxon-name>, <tp:taxon-name><tp:taxon-name-part taxon-name-part-type="subfamily">Dynastinae</tp:taxon-name-part></tp:taxon-name>)</article-title><source>Zookeys</source><day>22</day><month>3</month><year>2018</year><volume>2018</volume><issue>745</issue><fpage>1</fpage><lpage>99</lpage><pub-id pub-id-type="doi">10.3897/zookeys.745.23683</pub-id></mixed-citation></tp:treatment-meta><tp:nomenclature><tp:taxon-name>
              <tp:taxon-name-part taxon-name-part-type="genus" reg="Augoderia">Augoderia</tp:taxon-name-part>
            </tp:taxon-name><tp:taxon-authority>Burmeister, 1847</tp:taxon-authority></tp:nomenclature><tp:treatment-sec sec-type="type species" id="SECID0EVQAM"><title>Type species.</title><p>
              <italic><tp:taxon-name><tp:taxon-name-part taxon-name-part-type="genus" reg="Augoderia">Augoderia</tp:taxon-name-part> <tp:taxon-name-part taxon-name-part-type="species" reg="nitidula">nitidula</tp:taxon-name-part></tp:taxon-name></italic> Burmeister, 1847: 34, by monotypy.</p></tp:treatment-sec><tp:treatment-sec sec-type="Valid taxa" id="SECID0EGRAM"><title>Valid taxa.</title><p>Five species and subspecies.</p><p>The five species and subspecies of <italic><tp:taxon-name><tp:taxon-name-part taxon-name-part-type="genus" reg="Augoderia">Augoderia</tp:taxon-name-part></tp:taxon-name></italic> are distributed in Argentina, Bolivia, Brazil, French Guiana, Peru, and Venezuela (<xref ref-type="bibr" rid="B63">Burmeister 1847</xref>, <xref ref-type="bibr" rid="B196">Harold 1869b</xref>, <xref ref-type="bibr" rid="B27">Arrow 1937b</xref>, <xref ref-type="bibr" rid="B46">Blackwelder 1944</xref>, Guimarães 1944, <xref ref-type="bibr" rid="B283">Martínez 1966</xref>, <xref ref-type="bibr" rid="B176">Gibbs et al. 1977</xref>, <xref ref-type="bibr" rid="B135">Endrődi 1966</xref>, <xref ref-type="bibr" rid="B136">1967a</xref>, <xref ref-type="bibr" rid="B154">1981</xref>, <xref ref-type="bibr" rid="B155">1985a</xref>, <xref ref-type="bibr" rid="B384">Riehs 2005</xref>, <xref ref-type="bibr" rid="B389">Ronqui and Lopes 2006</xref>, Ponchel 2009, <xref ref-type="bibr" rid="B190">Grossi et al. 2011</xref>, <xref ref-type="bibr" rid="B378">Ratcliffe et al. 2015</xref>) (Fig. <xref ref-type="fig" rid="F21">55</xref>). <italic><tp:taxon-name><tp:taxon-name-part taxon-name-part-type="genus" reg="Augoderia">Augoderia</tp:taxon-name-part></tp:taxon-name></italic> species are similar to some <italic><tp:taxon-name><tp:taxon-name-part taxon-name-part-type="genus" reg="Cyclocephala">Cyclocephala</tp:taxon-name-part></tp:taxon-name></italic> in overall appearance, although three taxa (<italic><tp:taxon-name><tp:taxon-name-part taxon-name-part-type="genus" reg="Ancognatha">A.</tp:taxon-name-part> <tp:taxon-name-part taxon-name-part-type="species" reg="giuglarisi">giuglarisi</tp:taxon-name-part></tp:taxon-name></italic> Ponchel, <italic><tp:taxon-name><tp:taxon-name-part taxon-name-part-type="genus" reg="Ancognatha">A.</tp:taxon-name-part> <tp:taxon-name-part taxon-name-part-type="species" reg="nitidula">nitidula</tp:taxon-name-part> <tp:taxon-name-part taxon-name-part-type="subspecies" reg="nitidula">nitidula</tp:taxon-name-part></tp:taxon-name></italic>, and <italic><tp:taxon-name><tp:taxon-name-part taxon-name-part-type="genus" reg="Ancognatha">A.</tp:taxon-name-part> <tp:taxon-name-part taxon-name-part-type="species" reg="nitidula">nitidula</tp:taxon-name-part> <tp:taxon-name-part taxon-name-part-type="subspecies" reg="yungana">yungana</tp:taxon-name-part></tp:taxon-name></italic> Martínez) are notable for their metallic, <!--PageBreak-->mother-of-pearl luster that reflects circularly polarized light, a cuticular trait that is rare in <tp:taxon-name><tp:taxon-name-part taxon-name-part-type="subfamily">Dynastinae</tp:taxon-name-part></tp:taxon-name> (<xref ref-type="bibr" rid="B136">Endrődi 1967a</xref>, <xref ref-type="bibr" rid="B154">1981</xref>, Ponchel 2009, <xref ref-type="bibr" rid="B342">Pye 2010</xref>). The biology of <italic><tp:taxon-name><tp:taxon-name-part taxon-name-part-type="genus" reg="Augoderia">Augoderia</tp:taxon-name-part></tp:taxon-name></italic> species is completely unknown. <xref ref-type="bibr" rid="B176">Gibbs et al. (1977)</xref> reported <italic><tp:taxon-name><tp:taxon-name-part taxon-name-part-type="genus" reg="Augoderia">A.</tp:taxon-name-part> <tp:taxon-name-part taxon-name-part-type="species" reg="nitidula">nitidula</tp:taxon-name-part></tp:taxon-name></italic> as a floral visitor of <italic><tp:taxon-name><tp:taxon-name-part taxon-name-part-type="genus" reg="Magnolia">Magnolia</tp:taxon-name-part> <tp:taxon-name-part taxon-name-part-type="species" reg="ovata">ovata</tp:taxon-name-part></tp:taxon-name></italic>, but this beetle was likely a misidentified <italic><tp:taxon-name><tp:taxon-name-part taxon-name-part-type="genus" reg="Cyclocephala">Cyclocephala</tp:taxon-name-part></tp:taxon-name></italic> species (see <xref ref-type="bibr" rid="B186">Gottsberger et al. 2012</xref>, <xref ref-type="bibr" rid="B302">Moore and Jameson 2013</xref>). The immature stages are undescribed. Adults are attracted to lights at night (<xref ref-type="bibr" rid="B384">Riehs 2005</xref>, <xref ref-type="bibr" rid="B389">Ronqui and Lopes 2006</xref>, <xref ref-type="bibr" rid="B190">Grossi et al. 2011</xref>).</p><fig id="F21" position="float" orientation="portrait"><label>Figure 55.</label><caption><p>Country-level distribution of <italic><tp:taxon-name><tp:taxon-name-part taxon-name-part-type="genus" reg="Augoderia">Augoderia</tp:taxon-name-part></tp:taxon-name></italic> taxa in South America. Numbers indicate taxa per country.</p></caption><graphic xmlns:xlink="http://www.w3.org/1999/xlink" xlink:href="zookeys-745-001-g021.jpg" position="float" orientation="portrait" xlink:type="simple" id="oo_192344.jpg"/></fig><p>
              <italic><tp:taxon-name><tp:taxon-name-part taxon-name-part-type="genus" reg="Augoderia">Augoderia</tp:taxon-name-part></tp:taxon-name></italic>, though maintained as a valid genus since <xref ref-type="bibr" rid="B63">Burmeister (1847)</xref>, is poorly defined and diagnosed in the literature. The irregularly spaced punctures of the elytra and the mother-of-pearl sheen of some taxa are the only characters historically used to separate <italic><tp:taxon-name><tp:taxon-name-part taxon-name-part-type="genus" reg="Augoderia">Augoderia</tp:taxon-name-part></tp:taxon-name></italic> from <italic><tp:taxon-name><tp:taxon-name-part taxon-name-part-type="genus" reg="Cyclocephala">Cyclocephala</tp:taxon-name-part></tp:taxon-name></italic>. Thus, the genus has no clearly hypothesized synapomorphic characters. For example, many characters used to diagnose <italic><tp:taxon-name><tp:taxon-name-part taxon-name-part-type="genus" reg="Augoderia">Augoderia</tp:taxon-name-part></tp:taxon-name></italic> in <xref ref-type="bibr" rid="B155">Endrődi’s (1985a)</xref> <italic><tp:taxon-name><tp:taxon-name-part taxon-name-part-type="subfamily">Dynastinae</tp:taxon-name-part></tp:taxon-name> of the World</italic> are all variably present in <italic><tp:taxon-name><tp:taxon-name-part taxon-name-part-type="genus" reg="Cyclocephala">Cyclocephala</tp:taxon-name-part></tp:taxon-name></italic>, <italic><tp:taxon-name><tp:taxon-name-part taxon-name-part-type="genus" reg="Arriguttia">Arriguttia</tp:taxon-name-part></tp:taxon-name></italic>, and <italic><tp:taxon-name><tp:taxon-name-part taxon-name-part-type="genus" reg="Aspidolea">Aspidolea</tp:taxon-name-part></tp:taxon-name></italic> species: 1) body short, convex; 2) dorsal coloration yellow, <!--PageBreak-->with dark maculae, and with or without metallic reflections; 3) mandibles of males with small anterolateral tooth, lacking in females; 4) frontoclypeal suture complete; 5) 10-segmented antennae with a short club in both sexes; 6) large eyes; 7) males with thickened protarsi; and 8) protibia tridentate in both sexes.</p><p>The following combination of characters can be used to recognize <italic><tp:taxon-name><tp:taxon-name-part taxon-name-part-type="genus" reg="Augoderia">Augoderia</tp:taxon-name-part></tp:taxon-name></italic> species: 1) dorsal coloration yellowish or light brown, with or without elytral maculae, with or without metallic, mother-of-pearl sheen; 2) body not anteroposteriorly compressed or dorsoventrally flattened; 3) clypeal apex evenly rounded in dorsal view; 4) frons mesad of eyes with long, erect setae; 5) frontoclypeal suture complete; 6) males with anterolateral margin of mandibles weakly toothed; 7) mandibular molar area with rows of circular micropunctures; 8) apical margin of mentum weakly emarginated; 9) galea of the maxilla on inner surface with 3 fused basal teeth, a free median tooth, and 2 fused apical teeth (3-1-2 arrangement); 10) pronotum at base with incomplete or complete marginal bead; 11) pronotum on anterolateral portions with long, erect setae; 12) males and females with 3 protibial teeth, basal tooth reduced, removed from the apical 2 teeth, and oriented anteriorly; 13) protibial spur straight to weakly deflexed; 14) males with inner protarsal claw enlarged and narrowly cleft at apex; 15) mesocoxae widely separated; 16) metatibiae without distal, transverse carinae; 17) metacoxae with lateral edge perpendicular to ventral surface; 18) anterior edge of hindwing distal to apical hinge lacking setae and with produced, membranous border; 19) vein RA with 2 rows of pegs extending distally nearly to margin of apical hinge.</p></tp:treatment-sec><ref-list><ref id="B63"><mixed-citation xmlns:xlink="http://www.w3.org/1999/xlink" xlink:type="simple">
          <person-group><name name-style="western"><surname>Burmeister</surname><given-names>H</given-names></name></person-group> (<year>1847</year>) <source>Handbuch der Entomologie, volume 5.</source> <publisher-name>TCF Enslin</publisher-name>, <publisher-loc>Berlin</publisher-loc>, <size units="page">584 pp</size>.</mixed-citation></ref><ref id="B196"><mixed-citation xmlns:xlink="http://www.w3.org/1999/xlink" xlink:type="simple">
          <person-group><name name-style="western"><surname>Harold</surname><given-names>E</given-names></name></person-group> (<year>1869b</year>) <article-title><tp:taxon-name><tp:taxon-name-part taxon-name-part-type="family">Scarabaeidae</tp:taxon-name-part></tp:taxon-name>.</article-title> In: <person-group><name name-style="western"><surname>Gemminger</surname><given-names>M</given-names></name><name name-style="western"><surname>Harold</surname><given-names>E</given-names></name></person-group> (<role>Eds</role>) <issue-title>Catalogus Coleopterorum Hucusque Descriptorum Synonymicus et Systematicus, Vol.</issue-title> <source>4. E. H. Gummi, Munich</source>, <fpage>979</fpage>–<lpage>1346</lpage>.</mixed-citation></ref><ref id="B27"><mixed-citation xmlns:xlink="http://www.w3.org/1999/xlink" xlink:type="simple">
          <person-group><name name-style="western"><surname>Arrow</surname><given-names>GJ</given-names></name></person-group> (<year>1937b</year>) <article-title>Pars 156: <tp:taxon-name><tp:taxon-name-part taxon-name-part-type="family">Scarabaeidae</tp:taxon-name-part></tp:taxon-name>: <tp:taxon-name><tp:taxon-name-part taxon-name-part-type="subfamily">Dynastinae</tp:taxon-name-part></tp:taxon-name>.</article-title> In: <person-group><name name-style="western"><surname>Schenkling</surname><given-names>S</given-names></name></person-group> (<role>Ed.</role>) <issue-title>Coleopterorum Catalogus.</issue-title> <source>Volumen XXI. <tp:taxon-name><tp:taxon-name-part taxon-name-part-type="family">Scarabaeidae</tp:taxon-name-part></tp:taxon-name> III. W Junk, Berlin</source>, <fpage>1</fpage>–<lpage>124</lpage>.</mixed-citation></ref><ref id="B46"><mixed-citation xmlns:xlink="http://www.w3.org/1999/xlink" xlink:type="simple">
          <person-group><name name-style="western"><surname>Blackwelder</surname><given-names>RE</given-names></name></person-group> (<year>1944</year>) <article-title>Checklist of coleopterous insects of Mexico, Central America, the West Indies, and South America, part 2.</article-title> <source>Bulletin of the United States National Museum</source> <volume>185</volume>: <fpage>189</fpage>–<lpage>341</lpage>.</mixed-citation></ref><ref id="B283"><mixed-citation xmlns:xlink="http://www.w3.org/1999/xlink" xlink:type="simple">
          <person-group><name name-style="western"><surname>Martínez</surname><given-names>A</given-names></name></person-group> (<year>1966</year>) <article-title>Algunos <tp:taxon-name><tp:taxon-name-part taxon-name-part-type="subfamily">Dynastinae</tp:taxon-name-part></tp:taxon-name> neotropicales nuevos o poco conocidos (<tp:taxon-name><tp:taxon-name-part taxon-name-part-type="order">Coleoptera</tp:taxon-name-part></tp:taxon-name>).</article-title> <source>Neotropica</source> <volume>12</volume>: <fpage>72</fpage>–<lpage>80</lpage>.</mixed-citation></ref><ref id="B176"><mixed-citation xmlns:xlink="http://www.w3.org/1999/xlink" xlink:type="simple">
          <person-group><name name-style="western"><surname>Gibbs</surname><given-names>PE</given-names></name><name name-style="western"><surname>Semir</surname><given-names>J</given-names></name><name name-style="western"><surname>Cruz</surname><given-names>ND da</given-names></name></person-group> (<year>1977</year>) <article-title>Floral biology of <italic><tp:taxon-name><tp:taxon-name-part taxon-name-part-type="genus">Talauma</tp:taxon-name-part> <tp:taxon-name-part taxon-name-part-type="species">ovata</tp:taxon-name-part></tp:taxon-name></italic> St. Hil. (<tp:taxon-name><tp:taxon-name-part taxon-name-part-type="family">Magnoliaceae</tp:taxon-name-part></tp:taxon-name>).</article-title> <source>Ciéncia e Cultura</source> <volume>29</volume>: <fpage>1437</fpage>–<lpage>1441</lpage>.</mixed-citation></ref><ref id="B135"><mixed-citation xmlns:xlink="http://www.w3.org/1999/xlink" xlink:type="simple">
          <person-group><name name-style="western"><surname>Endrődi</surname><given-names>S</given-names></name></person-group> (<year>1966</year>) <article-title>Monographie der <tp:taxon-name><tp:taxon-name-part taxon-name-part-type="subfamily">Dynastinae</tp:taxon-name-part></tp:taxon-name> (<tp:taxon-name><tp:taxon-name-part taxon-name-part-type="order">Coleoptera</tp:taxon-name-part></tp:taxon-name>, <tp:taxon-name><tp:taxon-name-part taxon-name-part-type="genus">Lamellicornia</tp:taxon-name-part></tp:taxon-name>). I. Teil.</article-title> <source>Entomologische Abhandlungen des Staatlichen Museums für Tierkunde Dresden</source> <volume>33</volume>: <fpage>1</fpage>–<lpage>460</lpage>.</mixed-citation></ref><ref id="B136"><mixed-citation xmlns:xlink="http://www.w3.org/1999/xlink" xlink:type="simple">
          <person-group><name name-style="western"><surname>Endrődi</surname><given-names>S</given-names></name></person-group> (<year>1967a</year>) <article-title>Ergänzungen zur Kenntnis der <tp:taxon-name><tp:taxon-name-part taxon-name-part-type="tribe">Cyclocephalini</tp:taxon-name-part></tp:taxon-name>. Entomologische Arbeiten aus dem Museum G.</article-title> <source>Frey Tutzing bei München</source> <volume>18</volume>: <fpage>406</fpage>–<lpage>411</lpage>.</mixed-citation></ref><ref id="B154"><mixed-citation xmlns:xlink="http://www.w3.org/1999/xlink" xlink:type="simple">
          <person-group><name name-style="western"><surname>Endrődi</surname><given-names>S</given-names></name></person-group> (<year>1981</year>) <article-title>Neue und seltene Dynastinen aus Südamerika und eine synonymische Bemerkung (<tp:taxon-name><tp:taxon-name-part taxon-name-part-type="order">Coleoptera</tp:taxon-name-part></tp:taxon-name>, <tp:taxon-name><tp:taxon-name-part taxon-name-part-type="family">Melolonthidae</tp:taxon-name-part></tp:taxon-name>).</article-title> <source>Annales Historico–Naturales Musei Nationalis Hungarici</source> <volume>73</volume>: <fpage>197</fpage>–<lpage>202</lpage>.</mixed-citation></ref><ref id="B155"><mixed-citation xmlns:xlink="http://www.w3.org/1999/xlink" xlink:type="simple">
          <person-group><name name-style="western"><surname>Endrődi</surname><given-names>S</given-names></name></person-group> (<year>1985a</year>) <source>The <tp:taxon-name><tp:taxon-name-part taxon-name-part-type="subfamily">Dynastinae</tp:taxon-name-part></tp:taxon-name> of the World. Dr. W.</source> <publisher-name>Junk Publisher</publisher-name>, <publisher-loc>Dordrecht</publisher-loc>, <size units="page">800 pp</size>. [+ 46 pls]</mixed-citation></ref><ref id="B384"><mixed-citation xmlns:xlink="http://www.w3.org/1999/xlink" xlink:type="simple">
          <person-group><name name-style="western"><surname>Riehs</surname><given-names>PJ</given-names></name></person-group> (<year>2005</year>) <article-title>Similaridade entre comunidades de <tp:taxon-name><tp:taxon-name-part taxon-name-part-type="subfamily">Dynastinae</tp:taxon-name-part></tp:taxon-name> (<tp:taxon-name><tp:taxon-name-part taxon-name-part-type="order">Coleoptera</tp:taxon-name-part></tp:taxon-name>, <tp:taxon-name><tp:taxon-name-part taxon-name-part-type="family">Scarabaeidae</tp:taxon-name-part></tp:taxon-name>) do leste e centro-oeste do Paraná: umaabordagem paleoclimática.</article-title> <source>Ambiência-Revista do Centro de Ciências Agrárias e Ambientais</source> <volume>1</volume>: <fpage>59</fpage>–<lpage>69</lpage>.</mixed-citation></ref><ref id="B389"><mixed-citation xmlns:xlink="http://www.w3.org/1999/xlink" xlink:type="simple">
          <person-group><name name-style="western"><surname>Ronqui</surname><given-names>DC</given-names></name><name name-style="western"><surname>Lopes</surname><given-names>J</given-names></name></person-group> (<year>2006</year>) <article-title>Composição e diversidade de <tp:taxon-name><tp:taxon-name-part taxon-name-part-type="superfamily">Scarabaeoidea</tp:taxon-name-part></tp:taxon-name> (<tp:taxon-name><tp:taxon-name-part taxon-name-part-type="order">Coleoptera</tp:taxon-name-part></tp:taxon-name>) atraídos por armadilha de luz em área rural norte do Paraná, Brasil.</article-title> <source>Iheringia, Série Zoolgia</source> <volume>96</volume>: <fpage>103</fpage>–<lpage>108</lpage>. <ext-link xlink:type="simple" ext-link-type="doi" xlink:href="10.1590/S0073-47212006000100018">https://doi.org/10.1590/S0073-47212006000100018</ext-link></mixed-citation></ref><ref id="B190"><mixed-citation xmlns:xlink="http://www.w3.org/1999/xlink" xlink:type="simple">
          <person-group><name name-style="western"><surname>Grossi</surname><given-names>PC</given-names></name><name name-style="western"><surname>Leivas</surname><given-names>FWT</given-names></name><name name-style="western"><surname>Almeida</surname><given-names>LM de</given-names></name></person-group> (<year>2011</year>) <article-title><tp:taxon-name><tp:taxon-name-part taxon-name-part-type="subfamily">Dynastinae</tp:taxon-name-part></tp:taxon-name> (<tp:taxon-name><tp:taxon-name-part taxon-name-part-type="order">Coleoptera</tp:taxon-name-part></tp:taxon-name>: <tp:taxon-name><tp:taxon-name-part taxon-name-part-type="superfamily">Scarabaeoidea</tp:taxon-name-part></tp:taxon-name>: <tp:taxon-name><tp:taxon-name-part taxon-name-part-type="family">Melolonthidae</tp:taxon-name-part></tp:taxon-name>) dos campos gerais, Paraná, Brasil.</article-title> In: <person-group><name name-style="western"><surname>Marcello</surname><given-names>G</given-names></name></person-group> (<role>Ed.</role>) <issue-title>Coletânea de Pesquisas: Parques Estaduais de Vila Velha, Cerrado e Guartelá, volume 1, number 1.</issue-title> <source>Instituto Ambiental do Paraná, Curitiba</source>, <fpage>113</fpage>–<lpage>123</lpage>.</mixed-citation></ref><ref id="B378"><mixed-citation xmlns:xlink="http://www.w3.org/1999/xlink" xlink:type="simple">
          <person-group><name name-style="western"><surname>Ratcliffe</surname><given-names>BC</given-names></name><name name-style="western"><surname>Jameson</surname><given-names>ML</given-names></name><name name-style="western"><surname>Figueroa</surname><given-names>L</given-names></name><name name-style="western"><surname>Cave</surname><given-names>RD</given-names></name><name name-style="western"><surname>Paulsen</surname><given-names>MJ</given-names></name><name name-style="western"><surname>Cano</surname><given-names>EB</given-names></name><name name-style="western"><surname>Beza-Beza</surname><given-names>C</given-names></name><name name-style="western"><surname>Jimenez-Ferbans</surname><given-names>L</given-names></name><name name-style="western"><surname>Reyes-Castillo</surname><given-names>P</given-names></name></person-group> (<year>2015</year>) <article-title>Beetles (<tp:taxon-name><tp:taxon-name-part taxon-name-part-type="order">Coleoptera</tp:taxon-name-part></tp:taxon-name>) of Peru: A survey of families. <tp:taxon-name><tp:taxon-name-part taxon-name-part-type="superfamily">Scarabaeoidea</tp:taxon-name-part></tp:taxon-name>.</article-title> <source>Journal of the Kansas Entomogical Society</source> <volume>88</volume>: <fpage>186</fpage>–<lpage>207</lpage>. <ext-link xlink:type="simple" ext-link-type="doi" xlink:href="10.2317/kent-88-02-186-207.1">https://doi.org/10.2317/kent-88-02-186-207.1</ext-link></mixed-citation></ref><ref id="B342"><mixed-citation xmlns:xlink="http://www.w3.org/1999/xlink" xlink:type="simple">
          <person-group><name name-style="western"><surname>Pye</surname><given-names>JD</given-names></name></person-group> (<year>2010</year>) <article-title>The distribution of circularly polarized light reflection in the <tp:taxon-name><tp:taxon-name-part taxon-name-part-type="superfamily">Scarabaeoidea</tp:taxon-name-part></tp:taxon-name> (<tp:taxon-name><tp:taxon-name-part taxon-name-part-type="order">Coleoptera</tp:taxon-name-part></tp:taxon-name>).</article-title> <source>Biological Journal of the Linnean Society</source> <volume>100</volume>: <fpage>585</fpage>–<lpage>596</lpage>. <ext-link xlink:type="simple" ext-link-type="doi" xlink:href="10.1111/j.1095-8312.2010.01449.x">https://doi.org/10.1111/j.1095-8312.2010.01449.x</ext-link></mixed-citation></ref><ref id="B186"><mixed-citation xmlns:xlink="http://www.w3.org/1999/xlink" xlink:type="simple">
          <person-group><name name-style="western"><surname>Gottsberger</surname><given-names>G</given-names></name><name name-style="western"><surname>Silberbauer-Gottsberger</surname><given-names>I</given-names></name><name name-style="western"><surname>Seymour</surname><given-names>RS</given-names></name><name name-style="western"><surname>Dötterl</surname><given-names>S</given-names></name></person-group> (<year>2012</year>) <article-title>Pollination ecology of <italic><tp:taxon-name><tp:taxon-name-part taxon-name-part-type="genus">Magnolia</tp:taxon-name-part> <tp:taxon-name-part taxon-name-part-type="species">ovata</tp:taxon-name-part></tp:taxon-name></italic> may explain the overall large flower size of the genus.</article-title> <source>Flora-Morphology, Distribution, Functional Ecology of Plants</source> <volume>207</volume>: <fpage>107</fpage>–<lpage>118</lpage>. <ext-link xlink:type="simple" ext-link-type="doi" xlink:href="10.1016/j.flora.2011.11.003">https://doi.org/10.1016/j.flora.2011.11.003</ext-link></mixed-citation></ref><ref id="B302"><mixed-citation xmlns:xlink="http://www.w3.org/1999/xlink" xlink:type="simple">
          <person-group><name name-style="western"><surname>Moore</surname><given-names>MR</given-names></name><name name-style="western"><surname>Jameson</surname><given-names>ML</given-names></name></person-group> (<year>2013</year>) <article-title>Floral associations of cyclocephaline scarab beetles.</article-title> <source>Journal of Insect Science</source> <volume>13</volume>(<issue>100</issue>): <fpage>1</fpage>–<lpage>43</lpage>. <ext-link xlink:type="simple" ext-link-type="doi" xlink:href="10.1673/031.013.10001">https://doi.org/10.1673/031.013.10001</ext-link></mixed-citation></ref></ref-list></tp:taxon-treatment>
