# Supplementary material for: Synopsis of the cyclocephaline scarab beetles (Coleoptera, Scarabaeidae, Dynastinae)
Source: Zookeys. 2018 Mar 22;(745):1–99. doi: 10.3897/zookeys.745.23683 (PMC5904508; doi:10.3897/zookeys.745.23683)
Supplement: XML Treatment for Chalepides [file zookeys.745.23683-treatment6.xml]

<!DOCTYPE tp:taxon-treatment
  PUBLIC "-//TaxonX//DTD Taxonomic Treatment Publishing DTD v0 20100105//EN" "tax-treatment-NSO.dtd">
<tp:taxon-treatment xmlns:tp="http://www.plazi.org/taxpub"><tp:treatment-meta><kwd-group><label>Taxon classification</label><kwd><named-content xmlns:xlink="http://www.w3.org/1999/xlink" content-type="kingdom">Animalia</named-content></kwd><kwd><named-content xmlns:xlink="http://www.w3.org/1999/xlink" content-type="order">Coleoptera</named-content></kwd><kwd><named-content xmlns:xlink="http://www.w3.org/1999/xlink" content-type="family">Scarabaeidae</named-content></kwd></kwd-group><mixed-citation publication-type="journal"><person-group><name><surname>Moore</surname><given-names>Matthew R.</given-names></name><name><surname>Cave</surname><given-names>Ronald D.</given-names></name><name><surname>Branham</surname><given-names>Marc A.</given-names></name></person-group><article-title>Synopsis of the cyclocephaline scarab beetles (<tp:taxon-name><tp:taxon-name-part taxon-name-part-type="order">Coleoptera</tp:taxon-name-part></tp:taxon-name>, <tp:taxon-name><tp:taxon-name-part taxon-name-part-type="family">Scarabaeidae</tp:taxon-name-part></tp:taxon-name>, <tp:taxon-name><tp:taxon-name-part taxon-name-part-type="subfamily">Dynastinae</tp:taxon-name-part></tp:taxon-name>)</article-title><source>Zookeys</source><day>22</day><month>3</month><year>2018</year><volume>2018</volume><issue>745</issue><fpage>1</fpage><lpage>99</lpage><pub-id pub-id-type="doi">10.3897/zookeys.745.23683</pub-id></mixed-citation></tp:treatment-meta><tp:nomenclature><tp:taxon-name>
              <tp:taxon-name-part taxon-name-part-type="genus" reg="Chalepides">Chalepides</tp:taxon-name-part>
            </tp:taxon-name><tp:taxon-authority>Casey, 1915</tp:taxon-authority></tp:nomenclature><tp:treatment-sec sec-type="type species" id="SECID0EW2AM"><title>Type species.</title><p>
              <tp:taxon-name><tp:taxon-name-part taxon-name-part-type="genus" reg="Parachalepus">Parachalepus</tp:taxon-name-part> (<tp:taxon-name-part taxon-name-part-type="subgenus" reg="Chalepides">Chalepides</tp:taxon-name-part>) <tp:taxon-name-part taxon-name-part-type="species" reg="eucephalus">eucephalus</tp:taxon-name-part></tp:taxon-name> Casey, 1915, by original designation.</p></tp:treatment-sec><tp:treatment-sec sec-type="Valid taxa" id="SECID0EK3AM"><title>Valid taxa.</title><p>15 species.</p><p>The nomenclatural history of <italic><tp:taxon-name><tp:taxon-name-part taxon-name-part-type="genus" reg="Chalepides">Chalepides</tp:taxon-name-part></tp:taxon-name></italic> was complicated by a case of homonymy. <italic><tp:taxon-name><tp:taxon-name-part taxon-name-part-type="genus" reg="Chalepides">Chalepides</tp:taxon-name-part></tp:taxon-name></italic> was originally proposed as a subgenus of <italic><tp:taxon-name><tp:taxon-name-part taxon-name-part-type="genus" reg="Parachalepus">Parachalepus</tp:taxon-name-part></tp:taxon-name></italic> (<xref ref-type="bibr" rid="B70">Casey 1915</xref>). <italic><tp:taxon-name><tp:taxon-name-part taxon-name-part-type="genus" reg="Parachalepus">Parachalepus</tp:taxon-name-part></tp:taxon-name></italic> Casey, 1915 is a homonym of <italic><tp:taxon-name><tp:taxon-name-part taxon-name-part-type="genus" reg="Parachalepus">Parachalepus</tp:taxon-name-part></tp:taxon-name></italic> Baly, 1885 (<tp:taxon-name><tp:taxon-name-part taxon-name-part-type="order">Coleoptera</tp:taxon-name-part></tp:taxon-name>: <tp:taxon-name><tp:taxon-name-part taxon-name-part-type="family">Chrysomelidae</tp:taxon-name-part></tp:taxon-name>) (<xref ref-type="bibr" rid="B337">Prell 1936</xref>, <xref ref-type="bibr" rid="B26">Arrow 1937a</xref>). To rectify this problem, <italic><tp:taxon-name><tp:taxon-name-part taxon-name-part-type="genus" reg="Chalepides">Chalepides</tp:taxon-name-part></tp:taxon-name></italic> was elevated to the status of genus and comprised the seven species originally included in <italic><tp:taxon-name><tp:taxon-name-part taxon-name-part-type="genus" reg="Parachalepus">Parachalepus</tp:taxon-name-part></tp:taxon-name></italic> (<xref ref-type="bibr" rid="B70">Casey 1915</xref>, <xref ref-type="bibr" rid="B337">Prell 1936</xref>, <xref ref-type="bibr" rid="B26">Arrow 1937a</xref>). <italic><tp:taxon-name><tp:taxon-name-part taxon-name-part-type="genus" reg="Parachalepus">Parachalepus</tp:taxon-name-part></tp:taxon-name></italic> was proposed based on abdominal characters. <italic><tp:taxon-name><tp:taxon-name-part taxon-name-part-type="genus" reg="Parachalepus">Parachalepus</tp:taxon-name-part></tp:taxon-name></italic> included <italic><tp:taxon-name><tp:taxon-name-part taxon-name-part-type="genus" reg="Dyscinetus">Dyscinetus</tp:taxon-name-part></tp:taxon-name></italic>-like species with a rigid fusion of the propygidium and the pygidium (<xref ref-type="bibr" rid="B70">Casey 1915</xref>). The subgenus <tp:taxon-name><tp:taxon-name-part taxon-name-part-type="genus" reg="Parachalepus">Parachalepus</tp:taxon-name-part> (<tp:taxon-name-part taxon-name-part-type="subgenus" reg="Chalepides">Chalepides</tp:taxon-name-part>)</tp:taxon-name> was proposed for species with a dramatic reduction of the pygidium in addition to propygidial/pygidial fusion (<xref ref-type="bibr" rid="B70">Casey 1915</xref>). <italic><tp:taxon-name><tp:taxon-name-part taxon-name-part-type="genus" reg="Chalepides">Chalepides</tp:taxon-name-part></tp:taxon-name></italic> has been recognized as a valid genus by subsequent authors and was recently revised (<xref ref-type="bibr" rid="B26">Arrow 1937a</xref>, <xref ref-type="bibr" rid="B27">b</xref>, <xref ref-type="bibr" rid="B135">Endrődi 1966</xref>, <xref ref-type="bibr" rid="B155">1985a</xref>, <xref ref-type="bibr" rid="B224">Joly and Escalona 2002</xref>).</p><p>The 15 species of <italic><tp:taxon-name><tp:taxon-name-part taxon-name-part-type="genus" reg="Chalepides">Chalepides</tp:taxon-name-part></tp:taxon-name></italic> are distributed across South America and the West Indies (<xref ref-type="bibr" rid="B292">Martínez 1978b</xref>, <xref ref-type="bibr" rid="B135">Endrődi 1966</xref>, <xref ref-type="bibr" rid="B144">1973a</xref>, <xref ref-type="bibr" rid="B155">1985a</xref>, <xref ref-type="bibr" rid="B224">Joly and Escalona 2002</xref>, <xref ref-type="bibr" rid="B384">Riehs 2005</xref>, <xref ref-type="bibr" rid="B371">Ratcliffe and Cave 2015</xref>) (Fig. <xref ref-type="fig" rid="F22">56</xref>). Species of <italic><tp:taxon-name><tp:taxon-name-part taxon-name-part-type="genus" reg="Chalepides">Chalepides</tp:taxon-name-part></tp:taxon-name></italic> described by<!--PageBreak--> <xref ref-type="bibr" rid="B339">Prokofiev (2012)</xref> require a special discussion. <italic><tp:taxon-name><tp:taxon-name-part taxon-name-part-type="genus" reg="Chalepides">Chalepides</tp:taxon-name-part> <tp:taxon-name-part taxon-name-part-type="species" reg="euhirtus">euhirtus</tp:taxon-name-part></tp:taxon-name></italic> Prokofiev and <italic><tp:taxon-name><tp:taxon-name-part taxon-name-part-type="genus" reg="Chalepides">C.</tp:taxon-name-part> <tp:taxon-name-part taxon-name-part-type="species" reg="unduavicus">unduavicus</tp:taxon-name-part></tp:taxon-name></italic> Prokofiev were described based on specimens from Peru and Bolivia (<xref ref-type="bibr" rid="B339">Prokofiev 2012</xref>), and the Peruvian data would represent a new country record for <italic><tp:taxon-name><tp:taxon-name-part taxon-name-part-type="genus" reg="Chalepides">Chalepides</tp:taxon-name-part></tp:taxon-name></italic>. However, both species were placed into the wrong genus, based on the original descriptions and images of the holotypes. The holotype of <italic><tp:taxon-name><tp:taxon-name-part taxon-name-part-type="genus" reg="Chalepides">C.</tp:taxon-name-part> <tp:taxon-name-part taxon-name-part-type="species" reg="euhirtus">euhirtus</tp:taxon-name-part></tp:taxon-name></italic> appears to be a female specimen of <italic><tp:taxon-name><tp:taxon-name-part taxon-name-part-type="genus" reg="Aspidolea">A.</tp:taxon-name-part> <tp:taxon-name-part taxon-name-part-type="species" reg="fuliginea">fuliginea</tp:taxon-name-part></tp:taxon-name></italic> (<xref ref-type="bibr" rid="B339">Prokofiev 2012</xref>). <italic><tp:taxon-name><tp:taxon-name-part taxon-name-part-type="genus" reg="Chalepides">Chalepides</tp:taxon-name-part> <tp:taxon-name-part taxon-name-part-type="species" reg="unduavicus">unduavicus</tp:taxon-name-part></tp:taxon-name></italic> was later synonymized under <italic><tp:taxon-name><tp:taxon-name-part taxon-name-part-type="genus" reg="Ancognatha">A.</tp:taxon-name-part> <tp:taxon-name-part taxon-name-part-type="species" reg="scarabaeoides">scarabaeoides</tp:taxon-name-part></tp:taxon-name></italic> and was also considered an infrasubspecific (“ab.”) entity (<xref ref-type="bibr" rid="B340">Prokofiev 2013</xref>, <xref ref-type="bibr" rid="B341">2014</xref>). The discussion below covering the biology and genus-level recognition of <italic><tp:taxon-name><tp:taxon-name-part taxon-name-part-type="genus" reg="Chalepides">Chalepides</tp:taxon-name-part></tp:taxon-name></italic> will exclude information on the misclassified species <italic><tp:taxon-name><tp:taxon-name-part taxon-name-part-type="genus" reg="Chalepides">C.</tp:taxon-name-part> <tp:taxon-name-part taxon-name-part-type="species" reg="euhirtus">euhirtus</tp:taxon-name-part></tp:taxon-name></italic> and <italic><tp:taxon-name><tp:taxon-name-part taxon-name-part-type="genus" reg="Chalepides">C.</tp:taxon-name-part> <tp:taxon-name-part taxon-name-part-type="species" reg="unduavicus">unduavicus</tp:taxon-name-part></tp:taxon-name></italic>.</p><fig id="F22" position="float" orientation="portrait"><label>Figure 56.</label><caption><p>Country-level distribution of <italic><tp:taxon-name><tp:taxon-name-part taxon-name-part-type="genus" reg="Chalepides">Chalepides</tp:taxon-name-part></tp:taxon-name></italic> taxa in South America and the West Indies. Numbers indicate taxa per country or region.</p></caption><graphic xmlns:xlink="http://www.w3.org/1999/xlink" xlink:href="zookeys-745-001-g022.jpg" position="float" orientation="portrait" xlink:type="simple" id="oo_192345.jpg"/></fig><p>Relatively little is known about the biology and natural history of <italic><tp:taxon-name><tp:taxon-name-part taxon-name-part-type="genus" reg="Chalepides">Chalepides</tp:taxon-name-part></tp:taxon-name></italic> species. It is unclear, based on available data, if <italic><tp:taxon-name><tp:taxon-name-part taxon-name-part-type="genus" reg="Chalepides">Chalepides</tp:taxon-name-part></tp:taxon-name></italic> species are floral visitors. <xref ref-type="bibr" rid="B273">Mannerheim (1829)</xref> reported that <italic><tp:taxon-name><tp:taxon-name-part taxon-name-part-type="genus" reg="Cyclocephala">C.</tp:taxon-name-part> <tp:taxon-name-part taxon-name-part-type="species" reg="dilatatus">dilatatus</tp:taxon-name-part></tp:taxon-name></italic> (Mannerheim) was collected in flowers without further detail. <xref ref-type="bibr" rid="B434">Valla and Cirino (1972)</xref> reported a single specimen of an unidentified <italic><tp:taxon-name><tp:taxon-name-part taxon-name-part-type="genus" reg="Chalepides">Chalepides</tp:taxon-name-part></tp:taxon-name></italic> species from the inflorescence of a <italic><tp:taxon-name><tp:taxon-name-part taxon-name-part-type="genus" reg="Victoria">Victoria</tp:taxon-name-part> <tp:taxon-name-part taxon-name-part-type="species" reg="cruziana">cruziana</tp:taxon-name-part></tp:taxon-name></italic> A.D. Orb. <!--PageBreak--><italic><tp:taxon-name><tp:taxon-name-part taxon-name-part-type="genus" reg="Chalepides">Chalepides</tp:taxon-name-part> <tp:taxon-name-part taxon-name-part-type="species" reg="barbatus">barbatus</tp:taxon-name-part></tp:taxon-name></italic> adults and larvae are associated with sugar cane fields in Puerto Rico (<xref ref-type="bibr" rid="B440">Wolcott 1923</xref>, <xref ref-type="bibr" rid="B442">1948</xref>). In Puerto Rico, adult <italic><tp:taxon-name><tp:taxon-name-part taxon-name-part-type="genus" reg="Chalepides">C.</tp:taxon-name-part> <tp:taxon-name-part taxon-name-part-type="species" reg="barbatus">barbatus</tp:taxon-name-part></tp:taxon-name></italic> are prey for the invasive cane toad <italic>R. <tp:taxon-name><tp:taxon-name-part taxon-name-part-type="genus" reg="Rhinella"/><tp:taxon-name-part taxon-name-part-type="species" reg="marina">marina</tp:taxon-name-part></tp:taxon-name></italic> (<xref ref-type="bibr" rid="B441">Wolcott 1937</xref>, <xref ref-type="bibr" rid="B442">1948</xref>). Like <italic><tp:taxon-name><tp:taxon-name-part taxon-name-part-type="genus" reg="Dyscinetus">Dyscinetus</tp:taxon-name-part></tp:taxon-name></italic>, <italic><tp:taxon-name><tp:taxon-name-part taxon-name-part-type="genus" reg="Chalepides">Chalepides</tp:taxon-name-part></tp:taxon-name></italic> species may have some semi-aquatic habits. <italic><tp:taxon-name><tp:taxon-name-part taxon-name-part-type="genus" reg="Chalepides">Chalepides</tp:taxon-name-part> <tp:taxon-name-part taxon-name-part-type="species" reg="luridus">luridus</tp:taxon-name-part></tp:taxon-name></italic> (Burmeister) and <italic><tp:taxon-name><tp:taxon-name-part taxon-name-part-type="genus" reg="Chalepides">C.</tp:taxon-name-part> <tp:taxon-name-part taxon-name-part-type="species" reg="alliaceus">alliaceus</tp:taxon-name-part></tp:taxon-name></italic> (Burmeister) have been collected along the edges of river banks (<xref ref-type="bibr" rid="B144">Endrődi 1973a</xref>). <italic><tp:taxon-name><tp:taxon-name-part taxon-name-part-type="genus" reg="Chalepides">Chalepides</tp:taxon-name-part> <tp:taxon-name-part taxon-name-part-type="species" reg="barbatus">barbatus</tp:taxon-name-part></tp:taxon-name></italic> reportedly attacks the invasive, aquatic weed water hyacinth (<italic><tp:taxon-name><tp:taxon-name-part taxon-name-part-type="genus" reg="Eichhornia">Eichhornia</tp:taxon-name-part> <tp:taxon-name-part taxon-name-part-type="species" reg="crassipes">crassipes</tp:taxon-name-part></tp:taxon-name></italic> [Mart.] Solms [<tp:taxon-name><tp:taxon-name-part taxon-name-part-type="family">Pontederiaceae</tp:taxon-name-part></tp:taxon-name>]) in Uruguay (<xref ref-type="bibr" rid="B412">Silveira Guido 1965</xref>, <xref ref-type="bibr" rid="B325">Perkins 1974</xref>, <xref ref-type="bibr" rid="B60">Buckingham and Bennett 1989</xref>). <italic><tp:taxon-name><tp:taxon-name-part taxon-name-part-type="genus" reg="Chalepides">Chalepides</tp:taxon-name-part></tp:taxon-name></italic> species are attracted to lights at night (<xref ref-type="bibr" rid="B242">Kusui 1992</xref>, <xref ref-type="bibr" rid="B384">Riehs 2005</xref>, <xref ref-type="bibr" rid="B7">Albuquerque et al. 2016</xref>).</p><p>
              <italic><tp:taxon-name><tp:taxon-name-part taxon-name-part-type="genus" reg="Chalepides">Chalepides</tp:taxon-name-part></tp:taxon-name></italic> species can be recognized by the following combination of characters: 1) dorsal coloration yellowish brown, dark brown, or almost black with greenish reflections in some species; 2) body convex, not strongly anteroposteriorly compressed or dorsoventrally flattened; 3) clypeus trapezoidal with apex truncate in dorsal view; 4) frontoclypeal suture complete or narrowly incomplete medially; 5) males with anterolateral margin of the mandibles lacking weak tooth; 6) mandibular molar area with rows of circular micropunctures; 7) mandibular molar area on proximal margin with 2 semicircular depressed pits; 8) galea of maxilla on inner surface with 2 fused basal teeth, 2 free medial teeth, and 2 fused apical teeth (2-2-2 arrangement); 9) pronotum with broadly incomplete beaded basal margin; 10) males and females with 3 protibial teeth on lateral margin, basal tooth not greatly reduced, only slightly removed from apical 2 teeth, and oriented laterally; 11) protibial spur straight to weakly deflexed; 12) males with inner protarsal claw enlarged and entire at apex, not cleft; 13) mesocoxae not widely separated, nearly touching; 14) metacoxae on lateral edge with transverse, depressed sulcus; 15) metacoxae with lateral edge perpendicular to ventral surface; 16) meso- and metatibiae with distal, transverse carinae; 17) anterior edge of hindwing distal to apical hinge with erect setae and lacking produced, membranous border; 18) vein RA with single row of pegs proximal to the apical hinge; 19) propygidium expanded, propygidium and pygidium fused, pygidium with long, dense setae.</p></tp:treatment-sec><ref-list><ref id="B70"><mixed-citation xmlns:xlink="http://www.w3.org/1999/xlink" xlink:type="simple">
          <person-group><name name-style="western"><surname>Casey</surname><given-names>TL</given-names></name></person-group> (<year>1915</year>) <article-title>A review of the American species of <tp:taxon-name><tp:taxon-name-part taxon-name-part-type="subfamily">Rutelinae</tp:taxon-name-part></tp:taxon-name>, <tp:taxon-name><tp:taxon-name-part taxon-name-part-type="subfamily">Dynastinae</tp:taxon-name-part></tp:taxon-name> and <tp:taxon-name><tp:taxon-name-part taxon-name-part-type="subfamily">Cetoniinae</tp:taxon-name-part></tp:taxon-name>.</article-title> <source>Memoirs on the <tp:taxon-name><tp:taxon-name-part taxon-name-part-type="order">Coleoptera</tp:taxon-name-part></tp:taxon-name></source> <volume>11</volume>: <fpage>1</fpage>–<lpage>347</lpage>.</mixed-citation></ref><ref id="B337"><mixed-citation xmlns:xlink="http://www.w3.org/1999/xlink" xlink:type="simple">
          <person-group><name name-style="western"><surname>Prell</surname><given-names>H</given-names></name></person-group> (<year>1936</year>) <article-title>Beiträge zur Kenntnis der Dynastinen. Über die Homonymieverhältnisse der Namen von Gattungen und Untergattungen.</article-title> <source>Entomologische Blätter für Biologie und Systematik der Käfer</source> <volume>32</volume>: <fpage>147</fpage>–<lpage>150</lpage>.</mixed-citation></ref><ref id="B26"><mixed-citation xmlns:xlink="http://www.w3.org/1999/xlink" xlink:type="simple">
          <person-group><name name-style="western"><surname>Arrow</surname><given-names>G J</given-names></name></person-group> (<year>1937a</year>) Systematic notes on beetles of the subfamily <tp:taxon-name><tp:taxon-name-part taxon-name-part-type="subfamily">Dynastinae</tp:taxon-name-part></tp:taxon-name>, with descriptions of a few new species in the British Museum collection (<tp:taxon-name><tp:taxon-name-part taxon-name-part-type="order">Coleoptera</tp:taxon-name-part></tp:taxon-name>) Transactions of the Entomological Society of London 86: 35–58. <ext-link xlink:type="simple" ext-link-type="doi" xlink:href="10.1111/j.1365-2311.1937.tb00246.x">https://doi.org/10.1111/j.1365-2311.1937.tb00246.x</ext-link></mixed-citation></ref><ref id="B27"><mixed-citation xmlns:xlink="http://www.w3.org/1999/xlink" xlink:type="simple">
          <person-group><name name-style="western"><surname>Arrow</surname><given-names>GJ</given-names></name></person-group> (<year>1937b</year>) <article-title>Pars 156: <tp:taxon-name><tp:taxon-name-part taxon-name-part-type="family">Scarabaeidae</tp:taxon-name-part></tp:taxon-name>: <tp:taxon-name><tp:taxon-name-part taxon-name-part-type="subfamily">Dynastinae</tp:taxon-name-part></tp:taxon-name>.</article-title> In: <person-group><name name-style="western"><surname>Schenkling</surname><given-names>S</given-names></name></person-group> (<role>Ed.</role>) <issue-title>Coleopterorum Catalogus.</issue-title> <source>Volumen XXI. <tp:taxon-name><tp:taxon-name-part taxon-name-part-type="family">Scarabaeidae</tp:taxon-name-part></tp:taxon-name> III. W Junk, Berlin</source>, <fpage>1</fpage>–<lpage>124</lpage>.</mixed-citation></ref><ref id="B135"><mixed-citation xmlns:xlink="http://www.w3.org/1999/xlink" xlink:type="simple">
          <person-group><name name-style="western"><surname>Endrődi</surname><given-names>S</given-names></name></person-group> (<year>1966</year>) <article-title>Monographie der <tp:taxon-name><tp:taxon-name-part taxon-name-part-type="subfamily">Dynastinae</tp:taxon-name-part></tp:taxon-name> (<tp:taxon-name><tp:taxon-name-part taxon-name-part-type="order">Coleoptera</tp:taxon-name-part></tp:taxon-name>, <tp:taxon-name><tp:taxon-name-part taxon-name-part-type="genus">Lamellicornia</tp:taxon-name-part></tp:taxon-name>). I. Teil.</article-title> <source>Entomologische Abhandlungen des Staatlichen Museums für Tierkunde Dresden</source> <volume>33</volume>: <fpage>1</fpage>–<lpage>460</lpage>.</mixed-citation></ref><ref id="B155"><mixed-citation xmlns:xlink="http://www.w3.org/1999/xlink" xlink:type="simple">
          <person-group><name name-style="western"><surname>Endrődi</surname><given-names>S</given-names></name></person-group> (<year>1985a</year>) <source>The <tp:taxon-name><tp:taxon-name-part taxon-name-part-type="subfamily">Dynastinae</tp:taxon-name-part></tp:taxon-name> of the World. Dr. W.</source> <publisher-name>Junk Publisher</publisher-name>, <publisher-loc>Dordrecht</publisher-loc>, <size units="page">800 pp</size>. [+ 46 pls]</mixed-citation></ref><ref id="B224"><mixed-citation xmlns:xlink="http://www.w3.org/1999/xlink" xlink:type="simple">
          <person-group><name name-style="western"><surname>Joly</surname><given-names>LJ</given-names></name><name name-style="western"><surname>Escalona</surname><given-names>HE</given-names></name></person-group> (<year>2002</year>) <article-title>Revisión del género <italic><tp:taxon-name><tp:taxon-name-part taxon-name-part-type="genus">Chalepides</tp:taxon-name-part></tp:taxon-name></italic> Casey, 1915 (<tp:taxon-name><tp:taxon-name-part taxon-name-part-type="order">Coleoptera</tp:taxon-name-part></tp:taxon-name>: <tp:taxon-name><tp:taxon-name-part taxon-name-part-type="family">Scarabaeidae</tp:taxon-name-part></tp:taxon-name>: <tp:taxon-name><tp:taxon-name-part taxon-name-part-type="subfamily">Dynastinae</tp:taxon-name-part></tp:taxon-name>: <tp:taxon-name><tp:taxon-name-part taxon-name-part-type="tribe">Cyclocephalini</tp:taxon-name-part></tp:taxon-name>).</article-title> <source>Entomotropica</source> <volume>17</volume>: <fpage>37</fpage>–<lpage>90</lpage>.</mixed-citation></ref><ref id="B292"><mixed-citation xmlns:xlink="http://www.w3.org/1999/xlink" xlink:type="simple">
          <person-group><name name-style="western"><surname>Martínez</surname><given-names>A</given-names></name></person-group> (<year>1978b</year>) <article-title>Algunos <tp:taxon-name><tp:taxon-name-part taxon-name-part-type="tribe">Cyclocephalini</tp:taxon-name-part></tp:taxon-name> neotropicales nuevos (Col. Scarab. <tp:taxon-name><tp:taxon-name-part taxon-name-part-type="subfamily">Dynastinae</tp:taxon-name-part></tp:taxon-name>).</article-title> <source>Acta Científica, Serie Entomología</source> <volume>12</volume>: <fpage>8</fpage>–<lpage>19</lpage>.</mixed-citation></ref><ref id="B144"><mixed-citation xmlns:xlink="http://www.w3.org/1999/xlink" xlink:type="simple">
          <person-group><name name-style="western"><surname>Endrődi</surname><given-names>S</given-names></name></person-group> (<year>1973a</year>) <article-title>Einige Dynastinen-Arten (<tp:taxon-name><tp:taxon-name-part taxon-name-part-type="order">Coleoptera</tp:taxon-name-part></tp:taxon-name>: <tp:taxon-name><tp:taxon-name-part taxon-name-part-type="family">Melolonthidae</tp:taxon-name-part></tp:taxon-name>) aus Bolivien.</article-title> <source>Opuscula Zoologica (Budapest)</source> <volume>12</volume>: <fpage>57</fpage>–<lpage>61</lpage>.</mixed-citation></ref><ref id="B384"><mixed-citation xmlns:xlink="http://www.w3.org/1999/xlink" xlink:type="simple">
          <person-group><name name-style="western"><surname>Riehs</surname><given-names>PJ</given-names></name></person-group> (<year>2005</year>) <article-title>Similaridade entre comunidades de <tp:taxon-name><tp:taxon-name-part taxon-name-part-type="subfamily">Dynastinae</tp:taxon-name-part></tp:taxon-name> (<tp:taxon-name><tp:taxon-name-part taxon-name-part-type="order">Coleoptera</tp:taxon-name-part></tp:taxon-name>, <tp:taxon-name><tp:taxon-name-part taxon-name-part-type="family">Scarabaeidae</tp:taxon-name-part></tp:taxon-name>) do leste e centro-oeste do Paraná: umaabordagem paleoclimática.</article-title> <source>Ambiência-Revista do Centro de Ciências Agrárias e Ambientais</source> <volume>1</volume>: <fpage>59</fpage>–<lpage>69</lpage>.</mixed-citation></ref><ref id="B371"><mixed-citation xmlns:xlink="http://www.w3.org/1999/xlink" xlink:type="simple">
          <person-group><name name-style="western"><surname>Ratcliffe</surname><given-names>BC</given-names></name><name name-style="western"><surname>Cave</surname><given-names>RD</given-names></name></person-group> (<year>2015</year>) <article-title>The dynastine scarab beetles of the West Indies (<tp:taxon-name><tp:taxon-name-part taxon-name-part-type="order">Coleoptera</tp:taxon-name-part></tp:taxon-name>: <tp:taxon-name><tp:taxon-name-part taxon-name-part-type="family">Scarabaeidae</tp:taxon-name-part></tp:taxon-name>: <tp:taxon-name><tp:taxon-name-part taxon-name-part-type="subfamily">Dynastinae</tp:taxon-name-part></tp:taxon-name>).</article-title> <source>Bulletin of the University of Nebraska State Museum</source> <volume>28</volume>: <fpage>1</fpage>–<lpage>346</lpage>.</mixed-citation></ref><ref id="B339"><mixed-citation xmlns:xlink="http://www.w3.org/1999/xlink" xlink:type="simple">
          <person-group><name name-style="western"><surname>Prokofiev</surname><given-names>AM</given-names></name></person-group> (<year>2012</year>) <article-title>New and noteworthy pleurostict scarab beetles (<tp:taxon-name><tp:taxon-name-part taxon-name-part-type="order">Coleoptera</tp:taxon-name-part></tp:taxon-name>: <tp:taxon-name><tp:taxon-name-part taxon-name-part-type="family">Scarabaeidae</tp:taxon-name-part></tp:taxon-name>).</article-title> <source>Calodema</source> <volume>220</volume>: <fpage>1</fpage>–<lpage>33</lpage>.</mixed-citation></ref><ref id="B340"><mixed-citation xmlns:xlink="http://www.w3.org/1999/xlink" xlink:type="simple">
          <person-group><name name-style="western"><surname>Prokofiev</surname><given-names>AM</given-names></name></person-group> (<year>2013</year>) New synonyms in <tp:taxon-name><tp:taxon-name-part taxon-name-part-type="subfamily">Dynastinae</tp:taxon-name-part></tp:taxon-name> (<tp:taxon-name><tp:taxon-name-part taxon-name-part-type="order">Coleoptera</tp:taxon-name-part></tp:taxon-name>: <tp:taxon-name><tp:taxon-name-part taxon-name-part-type="family">Scarabaeidae</tp:taxon-name-part></tp:taxon-name>). Actual Problems of Modern Science 1: 131. [In Russian]</mixed-citation></ref><ref id="B341"><mixed-citation xmlns:xlink="http://www.w3.org/1999/xlink" xlink:type="simple">
          <person-group><name name-style="western"><surname>Prokofiev</surname><given-names>AM</given-names></name></person-group> (<year>2014</year>) <article-title>New and noteworthy scarab beetles from Asia and America (<tp:taxon-name><tp:taxon-name-part taxon-name-part-type="order">Coleoptera</tp:taxon-name-part></tp:taxon-name> Lamerllicornia).</article-title> <source>Calodema</source> <volume>330</volume>: <fpage>1</fpage>–<lpage>25</lpage>.</mixed-citation></ref><ref id="B273"><mixed-citation xmlns:xlink="http://www.w3.org/1999/xlink" xlink:type="simple">
          <person-group><name name-style="western"><surname>Mannerheim</surname><given-names>CG</given-names></name></person-group> (<year>1829</year>) <article-title>Description de quarante nouvelles espèces de scarabéides du Brésil.</article-title> <source>Nouveaux Mémoires de la Société Impériale des Naturalistes de Moscou</source> <volume>1</volume>: <fpage>29</fpage>–<lpage>80</lpage>.</mixed-citation></ref><ref id="B434"><mixed-citation xmlns:xlink="http://www.w3.org/1999/xlink" xlink:type="simple">
          <person-group><name name-style="western"><surname>Valla</surname><given-names>JJ</given-names></name><name name-style="western"><surname>Cirino</surname><given-names>DR</given-names></name></person-group> (<year>1972</year>) <article-title>Biología floral del irupé, <italic><tp:taxon-name><tp:taxon-name-part taxon-name-part-type="genus">Victoria</tp:taxon-name-part> <tp:taxon-name-part taxon-name-part-type="species">cruziana</tp:taxon-name-part></tp:taxon-name></italic> D’Orb. (<tp:taxon-name><tp:taxon-name-part taxon-name-part-type="family">Nymphaeaceae</tp:taxon-name-part></tp:taxon-name>).</article-title> <source>Darwiniana</source> <volume>17</volume>: <fpage>477</fpage>–<lpage>500</lpage>.</mixed-citation></ref><ref id="B440"><mixed-citation xmlns:xlink="http://www.w3.org/1999/xlink" xlink:type="simple">
          <person-group><name name-style="western"><surname>Wolcott</surname><given-names>GN</given-names></name></person-group> (<year>1923</year>) <article-title>Insectae Portoricensis. A preliminary annotated checklist of the insects of Porto Rico, with descriptions of some news (<italic>sic</italic>) species.</article-title> <source>Journal of Agriculture of the University of Puerto Rico</source> <volume>7</volume>: <fpage>1</fpage>–<lpage>312</lpage>.</mixed-citation></ref><ref id="B442"><mixed-citation xmlns:xlink="http://www.w3.org/1999/xlink" xlink:type="simple">
          <person-group><name name-style="western"><surname>Wolcott</surname><given-names>GN</given-names></name></person-group> (<year>1948</year>) <article-title>Insects of Puerto Rico.</article-title> <source>Journal of Agriculture of the University of Puerto Rico</source> <volume>32</volume>: <fpage>1</fpage>–<lpage>975</lpage>.</mixed-citation></ref><ref id="B441"><mixed-citation xmlns:xlink="http://www.w3.org/1999/xlink" xlink:type="simple">
          <person-group><name name-style="western"><surname>Wolcott</surname><given-names>GN</given-names></name></person-group> (<year>1937</year>) <article-title>What the giant Surinam toad, <italic><tp:taxon-name><tp:taxon-name-part taxon-name-part-type="genus">Bufo</tp:taxon-name-part> <tp:taxon-name-part taxon-name-part-type="species">marinus</tp:taxon-name-part></tp:taxon-name></italic> L., is eating now in Puerto Rico.</article-title> <source>Journal of Agriculture of the University of Puerto Rico</source> <volume>21</volume>: <fpage>79</fpage>–<lpage>84</lpage>.</mixed-citation></ref><ref id="B412"><mixed-citation xmlns:xlink="http://www.w3.org/1999/xlink" xlink:type="simple">
          <person-group><name name-style="western"><surname>Silvera</surname><given-names>Guido A</given-names></name></person-group> (<year>1965</year>) Natural enemies of weed plants. Final report. Unpublished report, Department Sanidad Vegetal, University de la Republic, Montevideo.</mixed-citation></ref><ref id="B325"><mixed-citation xmlns:xlink="http://www.w3.org/1999/xlink" xlink:type="simple">
          <person-group><name name-style="western"><surname>Perkins</surname><given-names>BD</given-names></name></person-group> (<year>1974</year>) <article-title>Arthropods that stress waterhyacinth.</article-title> <source>Pest Articles and News Summaries</source> <volume>20</volume>: <fpage>304</fpage>–<lpage>314</lpage>. <ext-link xlink:type="simple" ext-link-type="doi" xlink:href="10.1080/09670877409411855">https://doi.org/10.1080/09670877409411855</ext-link></mixed-citation></ref><ref id="B60"><mixed-citation xmlns:xlink="http://www.w3.org/1999/xlink" xlink:type="simple">
          <person-group><name name-style="western"><surname>Buckingham</surname><given-names>GR</given-names></name><name name-style="western"><surname>Bennett</surname><given-names>CA</given-names></name></person-group> (<year>1989</year>) <article-title><italic><tp:taxon-name><tp:taxon-name-part taxon-name-part-type="genus">Dyscinetus</tp:taxon-name-part> <tp:taxon-name-part taxon-name-part-type="species">morator</tp:taxon-name-part></tp:taxon-name></italic> (Fab.) (<tp:taxon-name><tp:taxon-name-part taxon-name-part-type="order">Coleoptera</tp:taxon-name-part></tp:taxon-name>: <tp:taxon-name><tp:taxon-name-part taxon-name-part-type="family">Scarabaeidae</tp:taxon-name-part></tp:taxon-name>) adults attack waterhyacinth, <italic><tp:taxon-name><tp:taxon-name-part taxon-name-part-type="genus">Eichhornia</tp:taxon-name-part> <tp:taxon-name-part taxon-name-part-type="species">crassipes</tp:taxon-name-part></tp:taxon-name></italic> (<tp:taxon-name><tp:taxon-name-part taxon-name-part-type="family">Pontederiaceae</tp:taxon-name-part></tp:taxon-name>).</article-title> <source>The Coleopterists Bulletin</source> <volume>43</volume>: <fpage>27</fpage>–<lpage>33</lpage>.</mixed-citation></ref><ref id="B242"><mixed-citation xmlns:xlink="http://www.w3.org/1999/xlink" xlink:type="simple">
          <person-group><name name-style="western"><surname>Kusui</surname><given-names>Y</given-names></name></person-group> (<year>1992</year>) <article-title>On a species of the genus <italic><tp:taxon-name><tp:taxon-name-part taxon-name-part-type="genus">Chalepides</tp:taxon-name-part></tp:taxon-name></italic> from the Kii Penisula.</article-title> <source>The Nanki Seibutu</source> <volume>34</volume>: <fpage>64</fpage>–<lpage>65</lpage>.</mixed-citation></ref><ref id="B7"><mixed-citation xmlns:xlink="http://www.w3.org/1999/xlink" xlink:type="simple">
          <person-group><name name-style="western"><surname>Albuquerque</surname><given-names>LSC de</given-names></name><name name-style="western"><surname>Grossi</surname><given-names>PC</given-names></name><name name-style="western"><surname>Iannuzzi</surname><given-names>L</given-names></name></person-group> (<year>2016</year>) <article-title>Flight patterns and sex ratio of beetles of the subfamily <tp:taxon-name><tp:taxon-name-part taxon-name-part-type="subfamily">Dynastinae</tp:taxon-name-part></tp:taxon-name> (<tp:taxon-name><tp:taxon-name-part taxon-name-part-type="order">Coleoptera</tp:taxon-name-part></tp:taxon-name>, <tp:taxon-name><tp:taxon-name-part taxon-name-part-type="family">Melolonthidae</tp:taxon-name-part></tp:taxon-name>).</article-title> <source>Revista Brasileira de Entomologia</source> <volume>60</volume>: <fpage>248</fpage>–<lpage>254</lpage>. <ext-link xlink:type="simple" ext-link-type="doi" xlink:href="10.1016/j.rbe.2016.03.002">https://doi.org/10.1016/j.rbe.2016.03.002</ext-link></mixed-citation></ref></ref-list></tp:taxon-treatment>
