# Supplementary material for: Synopsis of the cyclocephaline scarab beetles (Coleoptera, Scarabaeidae, Dynastinae)
Source: Zookeys. 2018 Mar 22;(745):1–99. doi: 10.3897/zookeys.745.23683 (PMC5904508; doi:10.3897/zookeys.745.23683)
Supplement: XML Treatment for Cyclocephala [file zookeys.745.23683-treatment7.xml]

<!DOCTYPE tp:taxon-treatment
  PUBLIC "-//TaxonX//DTD Taxonomic Treatment Publishing DTD v0 20100105//EN" "tax-treatment-NSO.dtd">
<tp:taxon-treatment xmlns:tp="http://www.plazi.org/taxpub"><tp:treatment-meta><kwd-group><label>Taxon classification</label><kwd><named-content xmlns:xlink="http://www.w3.org/1999/xlink" content-type="kingdom">Animalia</named-content></kwd><kwd><named-content xmlns:xlink="http://www.w3.org/1999/xlink" content-type="order">Coleoptera</named-content></kwd><kwd><named-content xmlns:xlink="http://www.w3.org/1999/xlink" content-type="family">Scarabaeidae</named-content></kwd></kwd-group><mixed-citation publication-type="journal"><person-group><name><surname>Moore</surname><given-names>Matthew R.</given-names></name><name><surname>Cave</surname><given-names>Ronald D.</given-names></name><name><surname>Branham</surname><given-names>Marc A.</given-names></name></person-group><article-title>Synopsis of the cyclocephaline scarab beetles (<tp:taxon-name><tp:taxon-name-part taxon-name-part-type="order">Coleoptera</tp:taxon-name-part></tp:taxon-name>, <tp:taxon-name><tp:taxon-name-part taxon-name-part-type="family">Scarabaeidae</tp:taxon-name-part></tp:taxon-name>, <tp:taxon-name><tp:taxon-name-part taxon-name-part-type="subfamily">Dynastinae</tp:taxon-name-part></tp:taxon-name>)</article-title><source>Zookeys</source><day>22</day><month>3</month><year>2018</year><volume>2018</volume><issue>745</issue><fpage>1</fpage><lpage>99</lpage><pub-id pub-id-type="doi">10.3897/zookeys.745.23683</pub-id></mixed-citation></tp:treatment-meta><tp:nomenclature><tp:taxon-name>
              <tp:taxon-name-part taxon-name-part-type="genus" reg="Cyclocephala">Cyclocephala</tp:taxon-name-part>
            </tp:taxon-name><tp:taxon-authority>Dejean, 1821</tp:taxon-authority></tp:nomenclature><tp:treatment-sec sec-type="type species" id="SECID0EYOBM"><title>Type species.</title><p>
              <italic><tp:taxon-name><tp:taxon-name-part taxon-name-part-type="genus" reg="Scarabaeus">Scarabaeus</tp:taxon-name-part> <tp:taxon-name-part taxon-name-part-type="species" reg="amazonus">amazonus</tp:taxon-name-part></tp:taxon-name></italic> Linnaeus, 1767: 551, subsequent designation by <xref ref-type="bibr" rid="B70">Casey (1915)</xref>.</p></tp:treatment-sec><tp:treatment-sec sec-type="Valid taxa" id="SECID0ENPBM"><title>Valid taxa.</title><p>359 species and subspecies.</p><p>The speciose genus <italic><tp:taxon-name><tp:taxon-name-part taxon-name-part-type="genus" reg="Cyclocephala">Cyclocephala</tp:taxon-name-part></tp:taxon-name></italic> contains over 350 taxa distributed throughout the Nearctic and Neotropical realms (Fig. <xref ref-type="fig" rid="F23">57</xref>). <italic><tp:taxon-name><tp:taxon-name-part taxon-name-part-type="genus" reg="Cyclocephala">Cyclocephala</tp:taxon-name-part></tp:taxon-name></italic> contains the only adventive species in <tp:taxon-name><tp:taxon-name-part taxon-name-part-type="tribe">Cyclocephalini</tp:taxon-name-part></tp:taxon-name>, with <italic><tp:taxon-name><tp:taxon-name-part taxon-name-part-type="genus" reg="Cyclocephala">C.</tp:taxon-name-part> <tp:taxon-name-part taxon-name-part-type="species" reg="pasadenae">pasadenae</tp:taxon-name-part></tp:taxon-name></italic> and <italic><tp:taxon-name><tp:taxon-name-part taxon-name-part-type="genus" reg="Cyclocephala">C.</tp:taxon-name-part> <tp:taxon-name-part taxon-name-part-type="species" reg="signaticollis">signaticollis</tp:taxon-name-part></tp:taxon-name></italic> established in Hawaii and Australia, respectively (Carne 1956, <xref ref-type="bibr" rid="B221">Jameson et al. 2009</xref>). The greatest number of <italic><tp:taxon-name><tp:taxon-name-part taxon-name-part-type="genus" reg="Cyclocephala">Cyclocephala</tp:taxon-name-part></tp:taxon-name></italic> species is found in northern South America, but many endemic species occur in Meso- and Central America. Some <italic><tp:taxon-name><tp:taxon-name-part taxon-name-part-type="genus" reg="Cyclocephala">Cyclocephala</tp:taxon-name-part></tp:taxon-name></italic> species are extremely geographically widespread. For example, <italic><tp:taxon-name><tp:taxon-name-part taxon-name-part-type="genus" reg="Cyclocephala">C.</tp:taxon-name-part> <tp:taxon-name-part taxon-name-part-type="species" reg="lunulata">lunulata</tp:taxon-name-part></tp:taxon-name></italic> occurs from the southwestern United States south to Argentina. In contrast, there are also cases of endemism in mainland species of the genus. The pollination mutualist <italic><tp:taxon-name><tp:taxon-name-part taxon-name-part-type="genus" reg="Cyclocephala">C.</tp:taxon-name-part> <tp:taxon-name-part taxon-name-part-type="species" reg="jalapensis">jalapensis</tp:taxon-name-part></tp:taxon-name></italic> occurs only in a narrow band of habitat in eastern Mexico (Veracruz, <!--PageBreak-->Puebla, Oaxaca, Querétaro, and Hidalgo states) where its host plant <italic><tp:taxon-name><tp:taxon-name-part taxon-name-part-type="genus" reg="Magnolia">Magnolia</tp:taxon-name-part> <tp:taxon-name-part taxon-name-part-type="species" reg="schiedeana">schiedeana</tp:taxon-name-part></tp:taxon-name></italic> Schltl. is found (<xref ref-type="bibr" rid="B118">Dieringer and Delgado 1994</xref>, <xref ref-type="bibr" rid="B119">Dieringer and Espinosa 1994</xref>).</p><fig id="F23" position="float" orientation="portrait"><label>Figure 57.</label><caption><p>Country-level distribution of <italic><tp:taxon-name><tp:taxon-name-part taxon-name-part-type="genus" reg="Cyclocephala">Cyclocephala</tp:taxon-name-part></tp:taxon-name></italic> taxa in the Neotropical and Neartic realms. Numbers indicate number of taxa per country or region.</p></caption><graphic xmlns:xlink="http://www.w3.org/1999/xlink" xlink:href="zookeys-745-001-g023.jpg" position="float" orientation="portrait" xlink:type="simple" id="oo_192346.jpg"/></fig><p>
              <italic><tp:taxon-name><tp:taxon-name-part taxon-name-part-type="genus" reg="Cyclocephala">Cyclocephala</tp:taxon-name-part></tp:taxon-name></italic> is a difficult genus to diagnose due to its species richness, diversity of forms, and probable non-monophyly. Many of the character descriptions below are complicated by these factors. <italic><tp:taxon-name><tp:taxon-name-part taxon-name-part-type="genus" reg="Cyclocephala">Cyclocephala</tp:taxon-name-part></tp:taxon-name></italic> species can be recognized by the following combination of characters: 1) dorsal coloration highly variable; unicolored black, green, or light brown, pronotum in some species cherry-red, light brown species often have complex maculae patterns of the pronotum and elytra; 2) body not anteroposteriorly compressed or dorsoventrally flattened; 3) clypeal apex variable; evenly rounded, parabolic, acute, emarginate, triemarginate, or nearly straight; 4) frons mesad of eyes with or without long, erect setae; 5) frontoclypeal suture complete or incomplete medially; 6) males with anterolateral margin of mandibles weakly toothed or not; 7) mandibular <!--PageBreak-->molar area with rows of circular micropunctures either present or absent; 8) apical margin of mentum weakly emarginated or broadly and deeply emarginated; 9) galea of the maxilla well-developed [with or without teeth] or reduced into a rounded process; 10) galea of the maxilla dorsoventrally flattened or not; 10) galea of maxilla on inner surface variable (not all character states are given here); with 3 fused basal teeth, a free median tooth, and 2 fused apical teeth (3-1-2 arrangement) (in <italic><tp:taxon-name><tp:taxon-name-part taxon-name-part-type="genus" reg="Cyclocephala">C.</tp:taxon-name-part> <tp:taxon-name-part taxon-name-part-type="species" reg="amazona">amazona</tp:taxon-name-part></tp:taxon-name></italic>-like species and former <italic><tp:taxon-name><tp:taxon-name-part taxon-name-part-type="genus" reg="Mimeoma">Mimeoma</tp:taxon-name-part></tp:taxon-name></italic>, the galea are flattened and the basal tooth is compressed and rotated, giving the appearance of being bidentate with the third tooth shifted dorsally); with 2 fused basal tooth and 2 fused apical teeth (2-0-2 arrangement); with 2 fused basal teeth, 1 middle tooth, and 2 fused apical teeth (2-1-2 arrangement); 11) pronotum at base with incomplete or complete marginal bead; 12) pronotum on anterolateral portions with or without long, erect setae; 13) males with 2 or 3 protibial teeth, females always with 3; 14) protibial spur straight to weakly deflexed or strongly decurved; 15) males with inner protarsal claw enlarged and narrowly cleft at apex or entire at apex; 16) mesocoxae widely separated or nearly touching, contiguous; 17) metatibiae with or without distal, transverse carinae; 18) metacoxae with lateral edge perpendicular to ventral surface or with lateral edge angled underneath the ventral surface; 19) anterior edge of hindwing distal to apical hinge lacking setae and with produced, membranous border or lacking membranous border and with decumbent setae (<italic><tp:taxon-name><tp:taxon-name-part taxon-name-part-type="genus" reg="Cyclocephala">C.</tp:taxon-name-part> <tp:taxon-name-part taxon-name-part-type="species" reg="cribrata">cribrata</tp:taxon-name-part></tp:taxon-name></italic> species-group); 20) vein RA with 2 rows of pegs extending distally nearly to margin of apical hinge.</p></tp:treatment-sec><ref-list><ref id="B70"><mixed-citation xmlns:xlink="http://www.w3.org/1999/xlink" xlink:type="simple">
          <person-group><name name-style="western"><surname>Casey</surname><given-names>TL</given-names></name></person-group> (<year>1915</year>) <article-title>A review of the American species of <tp:taxon-name><tp:taxon-name-part taxon-name-part-type="subfamily">Rutelinae</tp:taxon-name-part></tp:taxon-name>, <tp:taxon-name><tp:taxon-name-part taxon-name-part-type="subfamily">Dynastinae</tp:taxon-name-part></tp:taxon-name> and <tp:taxon-name><tp:taxon-name-part taxon-name-part-type="subfamily">Cetoniinae</tp:taxon-name-part></tp:taxon-name>.</article-title> <source>Memoirs on the <tp:taxon-name><tp:taxon-name-part taxon-name-part-type="order">Coleoptera</tp:taxon-name-part></tp:taxon-name></source> <volume>11</volume>: <fpage>1</fpage>–<lpage>347</lpage>.</mixed-citation></ref><ref id="B221"><mixed-citation xmlns:xlink="http://www.w3.org/1999/xlink" xlink:type="simple">
          <person-group><name name-style="western"><surname>Jameson</surname><given-names>ML</given-names></name><name name-style="western"><surname>Oishi</surname><given-names>DR</given-names></name><name name-style="western"><surname>Ratcliffe</surname><given-names>BC</given-names></name><name name-style="western"><surname>McQuate</surname><given-names>GT</given-names></name></person-group> (<year>2009</year>) <article-title>Two additional invasive scarabaeoid beetles (<tp:taxon-name><tp:taxon-name-part taxon-name-part-type="order">Coleoptera</tp:taxon-name-part></tp:taxon-name>: <tp:taxon-name><tp:taxon-name-part taxon-name-part-type="family">Scarabaeidae</tp:taxon-name-part></tp:taxon-name>: <tp:taxon-name><tp:taxon-name-part taxon-name-part-type="subfamily">Dynastinae</tp:taxon-name-part></tp:taxon-name>) in Hawaii.</article-title> <source>Proceedings of the Hawaiian Entomological Society</source> <volume>41</volume>: <fpage>25</fpage>–<lpage>30</lpage>.</mixed-citation></ref><ref id="B118"><mixed-citation xmlns:xlink="http://www.w3.org/1999/xlink" xlink:type="simple">
          <person-group><name name-style="western"><surname>Dieringer</surname><given-names>G</given-names></name><name name-style="western"><surname>Delgado</surname><given-names>L</given-names></name></person-group> (<year>1994</year>) <article-title>Notes on the biology of <italic><tp:taxon-name><tp:taxon-name-part taxon-name-part-type="genus">Cyclocephala</tp:taxon-name-part> <tp:taxon-name-part taxon-name-part-type="species">jalapensis</tp:taxon-name-part></tp:taxon-name></italic> (<tp:taxon-name><tp:taxon-name-part taxon-name-part-type="order">Coleoptera</tp:taxon-name-part></tp:taxon-name>: <tp:taxon-name><tp:taxon-name-part taxon-name-part-type="family">Scarabaeidae</tp:taxon-name-part></tp:taxon-name>): an endemic of eastern Mexico.</article-title> <source>Southwestern Entomologist</source> <volume>19</volume>: <fpage>309</fpage>–<lpage>311</lpage>.</mixed-citation></ref><ref id="B119"><mixed-citation xmlns:xlink="http://www.w3.org/1999/xlink" xlink:type="simple">
          <person-group><name name-style="western"><surname>Dieringer</surname><given-names>G</given-names></name><name name-style="western"><surname>Espinosa</surname><given-names>JE</given-names></name></person-group> (<year>1994</year>) <article-title>Reproductive ecology of <italic><tp:taxon-name><tp:taxon-name-part taxon-name-part-type="genus">Magnolia</tp:taxon-name-part> <tp:taxon-name-part taxon-name-part-type="species">schiedeana</tp:taxon-name-part></tp:taxon-name></italic> (<tp:taxon-name><tp:taxon-name-part taxon-name-part-type="family">Magnoliaceae</tp:taxon-name-part></tp:taxon-name>), a threatened cloud forest tree species in Veracruz, Mexico.</article-title> <source>Bulletin of the Torrey Botanical Club</source> <volume>121</volume>: <fpage>154</fpage>–<lpage>159</lpage>. <ext-link xlink:type="simple" ext-link-type="doi" xlink:href="10.2307/2997167">https://doi.org/10.2307/2997167</ext-link></mixed-citation></ref></ref-list></tp:taxon-treatment>
