# Supplementary material for: Synopsis of the cyclocephaline scarab beetles (Coleoptera, Scarabaeidae, Dynastinae)
Source: Zookeys. 2018 Mar 22;(745):1–99. doi: 10.3897/zookeys.745.23683 (PMC5904508; doi:10.3897/zookeys.745.23683)
Supplement: XML Treatment for Dyscinetus [file zookeys.745.23683-treatment8.xml]

<!DOCTYPE tp:taxon-treatment
  PUBLIC "-//TaxonX//DTD Taxonomic Treatment Publishing DTD v0 20100105//EN" "tax-treatment-NSO.dtd">
<tp:taxon-treatment xmlns:tp="http://www.plazi.org/taxpub"><tp:treatment-meta><kwd-group><label>Taxon classification</label><kwd><named-content xmlns:xlink="http://www.w3.org/1999/xlink" content-type="kingdom">Animalia</named-content></kwd><kwd><named-content xmlns:xlink="http://www.w3.org/1999/xlink" content-type="order">Coleoptera</named-content></kwd><kwd><named-content xmlns:xlink="http://www.w3.org/1999/xlink" content-type="family">Scarabaeidae</named-content></kwd></kwd-group><mixed-citation publication-type="journal"><person-group><name><surname>Moore</surname><given-names>Matthew R.</given-names></name><name><surname>Cave</surname><given-names>Ronald D.</given-names></name><name><surname>Branham</surname><given-names>Marc A.</given-names></name></person-group><article-title>Synopsis of the cyclocephaline scarab beetles (<tp:taxon-name><tp:taxon-name-part taxon-name-part-type="order">Coleoptera</tp:taxon-name-part></tp:taxon-name>, <tp:taxon-name><tp:taxon-name-part taxon-name-part-type="family">Scarabaeidae</tp:taxon-name-part></tp:taxon-name>, <tp:taxon-name><tp:taxon-name-part taxon-name-part-type="subfamily">Dynastinae</tp:taxon-name-part></tp:taxon-name>)</article-title><source>Zookeys</source><day>22</day><month>3</month><year>2018</year><volume>2018</volume><issue>745</issue><fpage>1</fpage><lpage>99</lpage><pub-id pub-id-type="doi">10.3897/zookeys.745.23683</pub-id></mixed-citation></tp:treatment-meta><tp:nomenclature><tp:taxon-name>
              <tp:taxon-name-part taxon-name-part-type="genus" reg="Dyscinetus">Dyscinetus</tp:taxon-name-part>
            </tp:taxon-name><tp:taxon-authority>Harold, 1869</tp:taxon-authority></tp:nomenclature><tp:treatment-sec sec-type="type species" id="SECID0EAWBM"><title>Type species.</title><p>
              <italic><tp:taxon-name><tp:taxon-name-part taxon-name-part-type="genus" reg="Melolontha">Melolontha</tp:taxon-name-part> <tp:taxon-name-part taxon-name-part-type="species" reg="geminata">geminata</tp:taxon-name-part></tp:taxon-name></italic> Fabricius, 1801, by monotypy.</p></tp:treatment-sec><tp:treatment-sec sec-type="Valid taxa" id="SECID0ERWBM"><title>Valid taxa.</title><p>21 species.</p><p>The genus <italic><tp:taxon-name><tp:taxon-name-part taxon-name-part-type="genus" reg="Dyscinetus">Dyscinetus</tp:taxon-name-part></tp:taxon-name></italic> comprises 21 species distributed from North America south to Argentina and the West Indies (Fig. <xref ref-type="fig" rid="F24">58</xref>). Smooth, large, and mostly black <italic><tp:taxon-name><tp:taxon-name-part taxon-name-part-type="genus" reg="Dyscinetus">Dyscinetus</tp:taxon-name-part></tp:taxon-name></italic> species superficially resemble hydrophilid beetles. <italic><tp:taxon-name><tp:taxon-name-part taxon-name-part-type="genus" reg="Dyscinetus">Dyscinetus</tp:taxon-name-part></tp:taxon-name></italic> is generally not considered an aquatic or semiaquatic genus. However, some species in the genus have an intriguing association with moist, mucky soils and aquatic plants. <italic><tp:taxon-name><tp:taxon-name-part taxon-name-part-type="genus" reg="Dyscinetus">Dyscinetus</tp:taxon-name-part> <tp:taxon-name-part taxon-name-part-type="species" reg="rugifrons">rugifrons</tp:taxon-name-part></tp:taxon-name></italic> and another <italic><tp:taxon-name><tp:taxon-name-part taxon-name-part-type="genus" reg="Dyscinetus">Dyscinetus</tp:taxon-name-part></tp:taxon-name></italic> sp. attack water hyacinth in Uruguay (<xref ref-type="bibr" rid="B412">Silveira Guido 1965</xref>, <xref ref-type="bibr" rid="B42">Bennett and Zwolfer 1968</xref>, <xref ref-type="bibr" rid="B325">Perkins 1974</xref>). <italic><tp:taxon-name><tp:taxon-name-part taxon-name-part-type="genus" reg="Dyscinetus">Dyscinetus</tp:taxon-name-part> <tp:taxon-name-part taxon-name-part-type="species" reg="morator">morator</tp:taxon-name-part></tp:taxon-name></italic> also attacks water hyacinth in Florida (<xref ref-type="bibr" rid="B325">Perkins 1974</xref>, <xref ref-type="bibr" rid="B60">Buckingham and Bennett 1989</xref>). These species are considered scavengers and enhancers of damage started by other arthropods on water hyacinth, though they are known to attack healthy tissues (<xref ref-type="bibr" rid="B325">Perkins 1974</xref>, <xref ref-type="bibr" rid="B60">Buckingham and Bennett 1989</xref>). Feeding damage on water hyacinth occurs inside petioles, crowns, petiole bases, and submerged roots (<xref ref-type="bibr" rid="B325">Perkins 1974</xref>, <xref ref-type="bibr" rid="B60">Buckingham and Bennett 1989</xref>).</p><fig id="F24" position="float" orientation="portrait"><label>Figure 58.</label><caption><p>Distribution of <italic><tp:taxon-name><tp:taxon-name-part taxon-name-part-type="genus" reg="Dyscinetus">Dyscinetus</tp:taxon-name-part></tp:taxon-name></italic> species in North, Central, and South America and the West Indies. Numbers indicate number of taxa per country or region.</p></caption><graphic xmlns:xlink="http://www.w3.org/1999/xlink" xlink:href="zookeys-745-001-g024.jpg" position="float" orientation="portrait" xlink:type="simple" id="oo_192347.jpg"/></fig><p>Experiments indicated that <italic><tp:taxon-name><tp:taxon-name-part taxon-name-part-type="genus" reg="Dyscinetus">D.</tp:taxon-name-part> <tp:taxon-name-part taxon-name-part-type="species" reg="morator">morator</tp:taxon-name-part></tp:taxon-name></italic> can survive submerged in water for up to 36 hours (<xref ref-type="bibr" rid="B60">Buckingham and Bennett 1989</xref>). The mechanism allowing for this prolonged submersion is unclear. Air bubbles are visible along the elytral margin and on the metathorax in submerged individuals (<xref ref-type="bibr" rid="B60">Buckingham and Bennett 1989</xref>). <italic><tp:taxon-name><tp:taxon-name-part taxon-name-part-type="genus" reg="Dyscinetus">Dyscinetus</tp:taxon-name-part> <tp:taxon-name-part taxon-name-part-type="species" reg="laevipunctatus">laevipunctatus</tp:taxon-name-part></tp:taxon-name></italic> Bates was also observed submerged in association with water hyacinth in <!--PageBreak-->Mexico (<xref ref-type="bibr" rid="B173">García-Rivera and Contreras-Ramos 2015</xref>). Unlike many other genera in the group, <italic><tp:taxon-name><tp:taxon-name-part taxon-name-part-type="genus" reg="Dyscinetus">Dyscinetus</tp:taxon-name-part></tp:taxon-name></italic> adults are not known to visit flowers. A Brazilian <italic><tp:taxon-name><tp:taxon-name-part taxon-name-part-type="genus" reg="Dyscinetus">Dyscinetus</tp:taxon-name-part></tp:taxon-name></italic> species was reportedly attracted to the floral odors of <italic><tp:taxon-name><tp:taxon-name-part taxon-name-part-type="genus" reg="Annona">Annona</tp:taxon-name-part></tp:taxon-name></italic> sp., although these beetles were not encountered in any inflorescences (<xref ref-type="bibr" rid="B182">Gottsberger 1989</xref>). This is the only mention of <italic><tp:taxon-name><tp:taxon-name-part taxon-name-part-type="genus" reg="Dyscinetus">Dyscinetus</tp:taxon-name-part></tp:taxon-name></italic> floral attraction in the literature.</p><p>
              <italic><tp:taxon-name><tp:taxon-name-part taxon-name-part-type="genus" reg="Dyscinetus">Dyscinetus</tp:taxon-name-part></tp:taxon-name></italic> species can be recognized by the following combination of characters: 1) dorsal coloration dark piceous to black; 2) body convex, not strongly anteroposteriorly compressed or dorsoventrally flattened; 3) clypeus trapezoidal with apex truncate in dorsal view; 4) frontoclypeal suture complete medially; 5) males with anterolateral <!--PageBreak-->margin of the mandibles lacking weak tooth; 6) mandibular molar area with rows of circular micropunctures; 7) mandibular molar area on proximal margin with 2 semicircular depressed pits; 8) galea of maxilla on inner surface with 2 fused basal teeth, 2 free medial teeth, and 2 fused apical teeth (2-2-2 arrangement); 9) pronotum with broadly incomplete beaded basal margin; 10) males and females with 3 protibial teeth on lateral margin, basal tooth not greatly reduced, only slightly removed from the more apical 2 teeth, and oriented laterally; 11) protibial spur straight to weakly deflexed; 12) males with inner protarsal claw enlarged and narrowly cleft at apex; 13) mesocoxae not widely separated, nearly touching; 14) metacoxae on lateral edge with transverse, depressed sulcus; 15) metacoxae with lateral edge perpendicular to ventral surface; 16) meso- and metatibiae with distal, transverse carinae; 17) anterior edge of hindwing distal to apical hinge with erect setae and lacking produced, membranous border; 18) vein RA with single row of pegs proximal to apical hinge; 19) propygidium not expanded, with propygidium and pygidium not fused.</p></tp:treatment-sec><ref-list><ref id="B412"><mixed-citation xmlns:xlink="http://www.w3.org/1999/xlink" xlink:type="simple">
          <person-group><name name-style="western"><surname>Silvera</surname><given-names>Guido A</given-names></name></person-group> (<year>1965</year>) Natural enemies of weed plants. Final report. Unpublished report, Department Sanidad Vegetal, University de la Republic, Montevideo.</mixed-citation></ref><ref id="B42"><mixed-citation xmlns:xlink="http://www.w3.org/1999/xlink" xlink:type="simple">
          <person-group><name name-style="western"><surname>Bennett</surname><given-names>FD</given-names></name><name name-style="western"><surname>Zwolfer</surname><given-names>H</given-names></name></person-group> (<year>1968</year>) <article-title>Exploration for natural enemies of the water hyacinth in northern South America and Trinidad.</article-title> <source>Hyacinth Control Journal</source> <volume>7</volume>: <fpage>44</fpage>–<lpage>52</lpage>.</mixed-citation></ref><ref id="B325"><mixed-citation xmlns:xlink="http://www.w3.org/1999/xlink" xlink:type="simple">
          <person-group><name name-style="western"><surname>Perkins</surname><given-names>BD</given-names></name></person-group> (<year>1974</year>) <article-title>Arthropods that stress waterhyacinth.</article-title> <source>Pest Articles and News Summaries</source> <volume>20</volume>: <fpage>304</fpage>–<lpage>314</lpage>. <ext-link xlink:type="simple" ext-link-type="doi" xlink:href="10.1080/09670877409411855">https://doi.org/10.1080/09670877409411855</ext-link></mixed-citation></ref><ref id="B60"><mixed-citation xmlns:xlink="http://www.w3.org/1999/xlink" xlink:type="simple">
          <person-group><name name-style="western"><surname>Buckingham</surname><given-names>GR</given-names></name><name name-style="western"><surname>Bennett</surname><given-names>CA</given-names></name></person-group> (<year>1989</year>) <article-title><italic><tp:taxon-name><tp:taxon-name-part taxon-name-part-type="genus">Dyscinetus</tp:taxon-name-part> <tp:taxon-name-part taxon-name-part-type="species">morator</tp:taxon-name-part></tp:taxon-name></italic> (Fab.) (<tp:taxon-name><tp:taxon-name-part taxon-name-part-type="order">Coleoptera</tp:taxon-name-part></tp:taxon-name>: <tp:taxon-name><tp:taxon-name-part taxon-name-part-type="family">Scarabaeidae</tp:taxon-name-part></tp:taxon-name>) adults attack waterhyacinth, <italic><tp:taxon-name><tp:taxon-name-part taxon-name-part-type="genus">Eichhornia</tp:taxon-name-part> <tp:taxon-name-part taxon-name-part-type="species">crassipes</tp:taxon-name-part></tp:taxon-name></italic> (<tp:taxon-name><tp:taxon-name-part taxon-name-part-type="family">Pontederiaceae</tp:taxon-name-part></tp:taxon-name>).</article-title> <source>The Coleopterists Bulletin</source> <volume>43</volume>: <fpage>27</fpage>–<lpage>33</lpage>.</mixed-citation></ref><ref id="B173"><mixed-citation xmlns:xlink="http://www.w3.org/1999/xlink" xlink:type="simple">
          <person-group><name name-style="western"><surname>García-Rivera</surname><given-names>G</given-names></name><name name-style="western"><surname>Contreras-Ramos</surname><given-names>A</given-names></name></person-group> (<year>2015</year>) <article-title>First record of <italic><tp:taxon-name><tp:taxon-name-part taxon-name-part-type="genus">Dyscinetus</tp:taxon-name-part> <tp:taxon-name-part taxon-name-part-type="species">laevipunctatus</tp:taxon-name-part></tp:taxon-name></italic> Bates (<tp:taxon-name><tp:taxon-name-part taxon-name-part-type="order">Coleoptera</tp:taxon-name-part></tp:taxon-name>: <tp:taxon-name><tp:taxon-name-part taxon-name-part-type="family">Scarabaeidae</tp:taxon-name-part></tp:taxon-name>, <tp:taxon-name><tp:taxon-name-part taxon-name-part-type="subfamily">Dynastinae</tp:taxon-name-part></tp:taxon-name>) in an aquatic environment in Mexico.</article-title> <source>Entomological News</source> <volume>125</volume>: <fpage>63</fpage>–<lpage>69</lpage>. <ext-link xlink:type="simple" ext-link-type="doi" xlink:href="10.3157/021.125.0112">https://doi.org/10.3157/021.125.0112</ext-link></mixed-citation></ref><ref id="B182"><mixed-citation xmlns:xlink="http://www.w3.org/1999/xlink" xlink:type="simple">
          <person-group><name name-style="western"><surname>Gottsberger</surname><given-names>G</given-names></name></person-group> (<year>1989</year>) <article-title>Beetle pollination and flowering rhythm of <italic><tp:taxon-name><tp:taxon-name-part taxon-name-part-type="genus">Annona</tp:taxon-name-part></tp:taxon-name></italic> spp. (<tp:taxon-name><tp:taxon-name-part taxon-name-part-type="family">Annonaceae</tp:taxon-name-part></tp:taxon-name>) in Brazil.</article-title> <source>Entwicklungsgeschichte und Systematik der Planzen</source> <volume>167</volume>: <fpage>165</fpage>–<lpage>187</lpage>.</mixed-citation></ref></ref-list></tp:taxon-treatment>
