# Supplementary material for: Synopsis of the cyclocephaline scarab beetles (Coleoptera, Scarabaeidae, Dynastinae)
Source: Zookeys. 2018 Mar 22;(745):1–99. doi: 10.3897/zookeys.745.23683 (PMC5904508; doi:10.3897/zookeys.745.23683)
Supplement: XML Treatment for Erioscelis [file zookeys.745.23683-treatment9.xml]

<!DOCTYPE tp:taxon-treatment
  PUBLIC "-//TaxonX//DTD Taxonomic Treatment Publishing DTD v0 20100105//EN" "tax-treatment-NSO.dtd">
<tp:taxon-treatment xmlns:tp="http://www.plazi.org/taxpub"><tp:treatment-meta><kwd-group><label>Taxon classification</label><kwd><named-content xmlns:xlink="http://www.w3.org/1999/xlink" content-type="kingdom">Animalia</named-content></kwd><kwd><named-content xmlns:xlink="http://www.w3.org/1999/xlink" content-type="order">Coleoptera</named-content></kwd><kwd><named-content xmlns:xlink="http://www.w3.org/1999/xlink" content-type="family">Scarabaeidae</named-content></kwd></kwd-group><mixed-citation publication-type="journal"><person-group><name><surname>Moore</surname><given-names>Matthew R.</given-names></name><name><surname>Cave</surname><given-names>Ronald D.</given-names></name><name><surname>Branham</surname><given-names>Marc A.</given-names></name></person-group><article-title>Synopsis of the cyclocephaline scarab beetles (<tp:taxon-name><tp:taxon-name-part taxon-name-part-type="order">Coleoptera</tp:taxon-name-part></tp:taxon-name>, <tp:taxon-name><tp:taxon-name-part taxon-name-part-type="family">Scarabaeidae</tp:taxon-name-part></tp:taxon-name>, <tp:taxon-name><tp:taxon-name-part taxon-name-part-type="subfamily">Dynastinae</tp:taxon-name-part></tp:taxon-name>)</article-title><source>Zookeys</source><day>22</day><month>3</month><year>2018</year><volume>2018</volume><issue>745</issue><fpage>1</fpage><lpage>99</lpage><pub-id pub-id-type="doi">10.3897/zookeys.745.23683</pub-id></mixed-citation></tp:treatment-meta><tp:nomenclature><tp:taxon-name>
              <tp:taxon-name-part taxon-name-part-type="genus" reg="Erioscelis">Erioscelis</tp:taxon-name-part>
            </tp:taxon-name><tp:taxon-authority>Burmeister, 1847</tp:taxon-authority></tp:nomenclature><tp:treatment-sec sec-type="type species" id="SECID0EW4BM"><title>Type species.</title><p>
              <italic><tp:taxon-name><tp:taxon-name-part taxon-name-part-type="genus" reg="Apogonia">Apogonia</tp:taxon-name-part> <tp:taxon-name-part taxon-name-part-type="species" reg="emarginata">emarginata</tp:taxon-name-part></tp:taxon-name></italic> Mannerheim, 1829, by monotypy.</p></tp:treatment-sec><tp:treatment-sec sec-type="Valid taxa" id="SECID0EH5BM"><title>Valid taxa.</title><p>Five species.</p><p>The five species of <italic><tp:taxon-name><tp:taxon-name-part taxon-name-part-type="genus" reg="Erioscelis">Erioscelis</tp:taxon-name-part></tp:taxon-name></italic> are distributed in South America north to Nicaragua (Fig. <xref ref-type="fig" rid="F25">59</xref>). <italic><tp:taxon-name><tp:taxon-name-part taxon-name-part-type="genus" reg="Erioscelis">Erioscelis</tp:taxon-name-part></tp:taxon-name></italic> species are remarkable among cyclocephalines for their well-characterized floral visitation syndromes. <italic><tp:taxon-name><tp:taxon-name-part taxon-name-part-type="genus" reg="Erioscelis">Erioscelis</tp:taxon-name-part></tp:taxon-name></italic> species are associated with nocturnally blooming genera in the family <tp:taxon-name><tp:taxon-name-part taxon-name-part-type="family">Araceae</tp:taxon-name-part></tp:taxon-name>. Three <italic><tp:taxon-name><tp:taxon-name-part taxon-name-part-type="genus" reg="Erioscelis">Erioscelis</tp:taxon-name-part></tp:taxon-name></italic> species have been reported from the spathes of <italic><tp:taxon-name><tp:taxon-name-part taxon-name-part-type="genus" reg="Dieffenbachia">Dieffenbachia</tp:taxon-name-part></tp:taxon-name></italic>, <italic><tp:taxon-name><tp:taxon-name-part taxon-name-part-type="genus" reg="Philodendron">Philodendron</tp:taxon-name-part></tp:taxon-name></italic> Schott, <italic><tp:taxon-name><tp:taxon-name-part taxon-name-part-type="genus" reg="Syngonium">Syngonium</tp:taxon-name-part></tp:taxon-name></italic> Schott, <italic><tp:taxon-name><tp:taxon-name-part taxon-name-part-type="genus" reg="Montrichardia">Montrichardia</tp:taxon-name-part></tp:taxon-name></italic> Crueg., and possibly <italic><tp:taxon-name><tp:taxon-name-part taxon-name-part-type="genus" reg="Xanthosoma">Xanthosoma</tp:taxon-name-part></tp:taxon-name></italic> Schott (<xref ref-type="bibr" rid="B407">Schrottky 1910</xref>, <xref ref-type="bibr" rid="B184">Gottsberger and Amaral 1984</xref>, <xref ref-type="bibr" rid="B445">Young 1986</xref>, <xref ref-type="bibr" rid="B187">Grayum 1996</xref>, <xref ref-type="bibr" rid="B85">Croat 1997</xref>, <xref ref-type="bibr" rid="B305">Morón 1997</xref>, <xref ref-type="bibr" rid="B39">Beath 1998</xref>, <xref ref-type="bibr" rid="B40">1999</xref>, <xref ref-type="bibr" rid="B177">Gibernau et al. 2003</xref>). While the association between <italic><tp:taxon-name><tp:taxon-name-part taxon-name-part-type="genus" reg="Erioscelis">Erioscelis</tp:taxon-name-part></tp:taxon-name></italic> species and aroid flowers is firmly established, there is little evidence of species- or genus-level specificity in this pollination mutualism. For example, <italic><tp:taxon-name><tp:taxon-name-part taxon-name-part-type="genus" reg="Erioscelis">Erioscelis</tp:taxon-name-part> <tp:taxon-name-part taxon-name-part-type="species" reg="columbica">columbica</tp:taxon-name-part></tp:taxon-name></italic> Endrődi has been collected from the spathes of nine different <italic><tp:taxon-name><tp:taxon-name-part taxon-name-part-type="genus" reg="Philodendron">Philodendron</tp:taxon-name-part></tp:taxon-name></italic> species in Heredia, Costa Rica (<xref ref-type="bibr" rid="B187">Grayum 1996</xref>, <xref ref-type="bibr" rid="B85">Croat 1997</xref>, <xref ref-type="bibr" rid="B305">Morón 1997</xref>, <xref ref-type="bibr" rid="B302">Moore and Jameson 2013</xref>). Based on feeding damage to <italic><tp:taxon-name><tp:taxon-name-part taxon-name-part-type="genus" reg="Philodendron">Philodendron</tp:taxon-name-part></tp:taxon-name></italic> inflorescences by <italic><tp:taxon-name><tp:taxon-name-part taxon-name-part-type="genus" reg="Erioscelis">Erioscelis</tp:taxon-name-part></tp:taxon-name></italic>, it was hypothesized that this genus may be an interloper on the cyclocephaline/aroid mutualism (<xref ref-type="bibr" rid="B180">Goldwasser 1987</xref>). Other observations seem to indicate that <italic><tp:taxon-name><tp:taxon-name-part taxon-name-part-type="genus" reg="Erioscelis">Erioscelis</tp:taxon-name-part></tp:taxon-name></italic> species are part of this mutualism.</p><fig id="F25" position="float" orientation="portrait"><label>Figure 59.</label><caption><p>Country-level distribution of <italic><tp:taxon-name><tp:taxon-name-part taxon-name-part-type="genus" reg="Erioscelis">Erioscelis</tp:taxon-name-part></tp:taxon-name></italic> species in Central and South America. Numbers indicate taxa per country.</p></caption><graphic xmlns:xlink="http://www.w3.org/1999/xlink" xlink:href="zookeys-745-001-g025.jpg" position="float" orientation="portrait" xlink:type="simple" id="oo_192348.jpg"/></fig><p>The descriptions of <italic><tp:taxon-name><tp:taxon-name-part taxon-name-part-type="genus" reg="Erioscelis">Erioscelis</tp:taxon-name-part></tp:taxon-name></italic> spp. visitation of <italic><tp:taxon-name><tp:taxon-name-part taxon-name-part-type="genus" reg="Dieffenbachia">Dieffenbachia</tp:taxon-name-part></tp:taxon-name></italic> and <italic><tp:taxon-name><tp:taxon-name-part taxon-name-part-type="genus" reg="Philodendron">Philodendron</tp:taxon-name-part></tp:taxon-name></italic> inflorescences are some the most detailed available for <tp:taxon-name><tp:taxon-name-part taxon-name-part-type="tribe">Cyclocephalini</tp:taxon-name-part></tp:taxon-name>. In Costa Rica, <italic><tp:taxon-name><tp:taxon-name-part taxon-name-part-type="genus" reg="Erioscelis">E.</tp:taxon-name-part> <tp:taxon-name-part taxon-name-part-type="species" reg="columbica">columbica</tp:taxon-name-part></tp:taxon-name></italic> is a pollinator of <italic><tp:taxon-name><tp:taxon-name-part taxon-name-part-type="genus" reg="Dieffenbachia">Dieffenbachia</tp:taxon-name-part> <tp:taxon-name-part taxon-name-part-type="species" reg="nitidipetiolata">nitidipetiolata</tp:taxon-name-part></tp:taxon-name></italic> Croat &amp; Grayum (<xref ref-type="bibr" rid="B445">Young 1986</xref>, <xref ref-type="bibr" rid="B446">1988a</xref>, <xref ref-type="bibr" rid="B447">1988b</xref>, <xref ref-type="bibr" rid="B448">1990</xref>). <italic><tp:taxon-name><tp:taxon-name-part taxon-name-part-type="genus" reg="Erioscelis">Erioscelis</tp:taxon-name-part> <tp:taxon-name-part taxon-name-part-type="species" reg="columbica">columbica</tp:taxon-name-part></tp:taxon-name></italic> arrive at receptive female-phase inflorescences during nightfall, where they feed on staminodia and mate (<xref ref-type="bibr" rid="B445">Young 1986</xref>). The beetles exit the spathe after 24 hours when the spadix is in the male-phase and shedding pollen (<xref ref-type="bibr" rid="B445">Young 1986</xref>). <italic><tp:taxon-name><tp:taxon-name-part taxon-name-part-type="genus" reg="Erioscelis">Erioscelis</tp:taxon-name-part> <tp:taxon-name-part taxon-name-part-type="species" reg="columbica">columbica</tp:taxon-name-part></tp:taxon-name></italic> are covered in sticky pollen grains <!--PageBreak-->while exiting the spathe, and they may also feed on some of the pollen (<xref ref-type="bibr" rid="B445">Young 1986</xref>). <italic><tp:taxon-name><tp:taxon-name-part taxon-name-part-type="genus" reg="Erioscelis">Erioscelis</tp:taxon-name-part> <tp:taxon-name-part taxon-name-part-type="species" reg="proba">proba</tp:taxon-name-part></tp:taxon-name></italic> (Sharp) displays similar behavior in the inflorescences of two other <italic><tp:taxon-name><tp:taxon-name-part taxon-name-part-type="genus" reg="Dieffenbachia">Dieffenbachia</tp:taxon-name-part></tp:taxon-name></italic> species in French Guiana (Gibernau 2015a).</p><p>Observational and experimental evidence suggests that <italic><tp:taxon-name><tp:taxon-name-part taxon-name-part-type="genus" reg="Erioscelis">Erioscelis</tp:taxon-name-part> <tp:taxon-name-part taxon-name-part-type="species" reg="emarginata">emarginata</tp:taxon-name-part></tp:taxon-name></italic> (Mannerheim) prefers to feed upon sterile staminate flowers on the spadix in two <italic><tp:taxon-name><tp:taxon-name-part taxon-name-part-type="genus" reg="Philodendron">Philodendron</tp:taxon-name-part></tp:taxon-name></italic> species (<xref ref-type="bibr" rid="B272">Maldonado et al. 2015</xref>). Furthermore, analyses of nutritional and defensive compound (calcium oxalate) content of sterile and fertile flowers in these <italic><tp:taxon-name><tp:taxon-name-part taxon-name-part-type="genus" reg="Philodendron">Philodendron</tp:taxon-name-part></tp:taxon-name></italic> species suggested that sterile staminate flowers have lower amounts of defensive compounds (<xref ref-type="bibr" rid="B272">Maldonado et al. 2015</xref>). <italic><tp:taxon-name><tp:taxon-name-part taxon-name-part-type="genus" reg="Erioscelis">Erioscelis</tp:taxon-name-part></tp:taxon-name></italic> species are <!--PageBreak-->seemingly attracted to the strong floral scents that are volatilized during thermogenesis and receptivity of the staminate flowers in these aroids. The dynamics of floral scent attraction are mostly unexplored for <italic><tp:taxon-name><tp:taxon-name-part taxon-name-part-type="genus" reg="Erioscelis">Erioscelis</tp:taxon-name-part></tp:taxon-name></italic>. In the case of <italic><tp:taxon-name><tp:taxon-name-part taxon-name-part-type="genus" reg="Philodendron">Philodendron</tp:taxon-name-part> <tp:taxon-name-part taxon-name-part-type="species" reg="adamantium">adamantium</tp:taxon-name-part></tp:taxon-name></italic> Mart. ex Schott, a single dominant flower scent compound (Dihydro-β-ionone) extracted from this species was sufficient to attract <italic><tp:taxon-name><tp:taxon-name-part taxon-name-part-type="genus" reg="Erioscelis">E.</tp:taxon-name-part> <tp:taxon-name-part taxon-name-part-type="species" reg="emarginata">emarginata</tp:taxon-name-part></tp:taxon-name></italic> to scent traps (<xref ref-type="bibr" rid="B324">Pereira et al. 2014</xref>).</p><p>
              <italic><tp:taxon-name><tp:taxon-name-part taxon-name-part-type="genus" reg="Erioscelis">Erioscelis</tp:taxon-name-part></tp:taxon-name></italic> was first revised by <xref ref-type="bibr" rid="B399">Saylor (1946)</xref> and again by <xref ref-type="bibr" rid="B135">Endrődi (1966</xref>, <xref ref-type="bibr" rid="B155">1985a</xref>). These works provide a strong foundation for species-level identification, but characters that separate <italic><tp:taxon-name><tp:taxon-name-part taxon-name-part-type="genus" reg="Erioscelis">Erioscelis</tp:taxon-name-part></tp:taxon-name></italic> from other cyclocephalines are largely undiscussed. For example, <xref ref-type="bibr" rid="B399">Saylor (1946)</xref> commented, “When compared with such species as <tp:taxon-name><tp:taxon-name-part taxon-name-part-type="genus" reg="Cyclocephala">Cyclocephala</tp:taxon-name-part> (<tp:taxon-name-part taxon-name-part-type="subgenus" reg="Stigmalia">Stigmalia</tp:taxon-name-part>) <tp:taxon-name-part taxon-name-part-type="species" reg="mafaffa">mafaffa</tp:taxon-name-part></tp:taxon-name> Burmeister, or <tp:taxon-name><tp:taxon-name-part taxon-name-part-type="genus" reg="Cyclocephala">C.</tp:taxon-name-part> (<tp:taxon-name-part taxon-name-part-type="subgenus" reg="Aclinidia">Aclinidia</tp:taxon-name-part>) <tp:taxon-name-part taxon-name-part-type="species" reg="castanea">castanea</tp:taxon-name-part></tp:taxon-name> (Fabricius), the only character definitely to separate <italic><tp:taxon-name><tp:taxon-name-part taxon-name-part-type="genus" reg="Erioscelis">Erioscelis</tp:taxon-name-part></tp:taxon-name></italic> is the unenlarged front tarsal claws of both sexes”. Unique protibial (2 teeth on the lateral margin in both sexes, subapical position of reduced protibial spur) and abdominal (bisinuate margin of 6<sup>th</sup> abdominal sternite, terminal spiracle not positioned on pleural suture) characters of <italic><tp:taxon-name><tp:taxon-name-part taxon-name-part-type="genus" reg="Erioscelis">Erioscelis</tp:taxon-name-part> <tp:taxon-name-part taxon-name-part-type="species" reg="emarginata">emarginata</tp:taxon-name-part></tp:taxon-name></italic> also complicate recognition of the genus and may be reasons to doubt the monophyly of the group. These characters (except for the bisinuate margin of 6<sup>th</sup> abdominal sternite) are associated with <tp:taxon-name><tp:taxon-name-part taxon-name-part-type="tribe">Anomalini</tp:taxon-name-part></tp:taxon-name> (<tp:taxon-name><tp:taxon-name-part taxon-name-part-type="subfamily">Rutelinae</tp:taxon-name-part></tp:taxon-name>) and are absent in all other members of <italic><tp:taxon-name><tp:taxon-name-part taxon-name-part-type="genus" reg="Erioscelis">Erioscelis</tp:taxon-name-part></tp:taxon-name></italic> and <tp:taxon-name><tp:taxon-name-part taxon-name-part-type="tribe">Cyclocephalini</tp:taxon-name-part></tp:taxon-name> more broadly. Sister-relationships of <italic><tp:taxon-name><tp:taxon-name-part taxon-name-part-type="genus" reg="Erioscelis">Erioscelis</tp:taxon-name-part></tp:taxon-name></italic> have not been hypothesized and the immature stages are unknown for the genus.</p><p>
              <italic><tp:taxon-name><tp:taxon-name-part taxon-name-part-type="genus" reg="Erioscelis">Erioscelis</tp:taxon-name-part></tp:taxon-name></italic> species can be recognized by the following combination of characters: 1) dorsal coloration castaneous, rufocastaneous, or piceous; 2) body not dorsoventrally flattened nor anteroposteriorly compressed; 3) clypeal apex truncate, weakly emarginate, or deeply emarginate in dorsal view; 4) frontoclypeal suture complete medially; 5) apical margin of mentum shallowly emarginate; 6) anterolateral margin of mandible lacking tooth; 7) mandibular molar area with rows of circular micropunctures; 8) galea of maxilla not dorsoventrally flattened; 9) galea of maxilla on inner surface with 6 teeth in 2-2-2 arrangement (each pair shares a base); 10) pronotum with apical bead complete medially; 11) basal bead of pronotum incomplete medially; 12) anterior membrane of pronotum straight at middle, not projected anteriorly; 13) anterior membrane of the pronotum extending laterally to apicolateral margins of the pronotum; 14) protibia with 2 or 3 lateral teeth in both sexes; 15) when protibia tridentate, basal tooth not greatly reduced, only slightly removed from the apical 2 teeth, and oriented laterally; 16) protibial spur subapical or apically positioned; 17) protibial spur straight to weakly reflexed; 18) males and females with protarsal claws simple, not enlarged; 19) males and females with inner protarsal claws with apex entire, not cleft; 20) mesocoxae not widely separated, nearly touching; 21) metacoxae with lateral edge perpendicular to ventral surface; 22) anterior edge of hindwing distal to apical hinge simple (lacking setae or membrane) or with row of long, erect setae extending along vein; 23) vein RA with double row of pegs proximal to apical hinge; 24) terminal abdominal spiracle situated on pleural suture or not.</p><!--PageBreak--></tp:treatment-sec><ref-list><ref id="B407"><mixed-citation xmlns:xlink="http://www.w3.org/1999/xlink" xlink:type="simple">
          <person-group><name name-style="western"><surname>Schrottky</surname><given-names>C</given-names></name></person-group> (<year>1910</year>) <article-title>Die Befruchtung von <italic><tp:taxon-name><tp:taxon-name-part taxon-name-part-type="genus">Philodendron</tp:taxon-name-part></tp:taxon-name></italic> und <italic><tp:taxon-name><tp:taxon-name-part taxon-name-part-type="genus">Caladium</tp:taxon-name-part></tp:taxon-name></italic> durch einen Käfer (<italic><tp:taxon-name><tp:taxon-name-part taxon-name-part-type="genus">Erioscelis</tp:taxon-name-part> <tp:taxon-name-part taxon-name-part-type="species">emarginata</tp:taxon-name-part></tp:taxon-name></italic>).</article-title> <source>Zeitschrift für wissenschaftliche Insektenbiologie</source> <volume>6</volume>: <fpage>67</fpage>–<lpage>68</lpage>.</mixed-citation></ref><ref id="B184"><mixed-citation xmlns:xlink="http://www.w3.org/1999/xlink" xlink:type="simple">
          <person-group><name name-style="western"><surname>Gottsberger</surname><given-names>G</given-names></name><name name-style="western"><surname>Amaral</surname><given-names>A</given-names></name></person-group> (<year>1984</year>) <article-title>Pollination strategies in Brazilian <italic><tp:taxon-name><tp:taxon-name-part taxon-name-part-type="genus">Philodendron</tp:taxon-name-part></tp:taxon-name></italic> species.</article-title> <source>Berichte der Deutschen Botanischen Gesellschaft</source> <volume>97</volume>: <fpage>391</fpage>–<lpage>410</lpage>.</mixed-citation></ref><ref id="B445"><mixed-citation xmlns:xlink="http://www.w3.org/1999/xlink" xlink:type="simple">
          <person-group><name name-style="western"><surname>Young</surname><given-names>HJ</given-names></name></person-group> (<year>1986</year>) <article-title>Beetle pollination of <italic><tp:taxon-name><tp:taxon-name-part taxon-name-part-type="genus">Dieffenbachia</tp:taxon-name-part> <tp:taxon-name-part taxon-name-part-type="species">longispatha</tp:taxon-name-part></tp:taxon-name></italic> (<tp:taxon-name><tp:taxon-name-part taxon-name-part-type="family">Araceae</tp:taxon-name-part></tp:taxon-name>).</article-title> <source>American Journal of Botany</source> <volume>73</volume>: <fpage>931</fpage>–<lpage>944</lpage>. <ext-link xlink:type="simple" ext-link-type="doi" xlink:href="10.1002/j.1537-2197.1986.tb12133.x">https://doi.org/10.1002/j.1537-2197.1986.tb12133.x</ext-link></mixed-citation></ref><ref id="B187"><mixed-citation xmlns:xlink="http://www.w3.org/1999/xlink" xlink:type="simple">
          <person-group><name name-style="western"><surname>Grayum</surname><given-names>MH</given-names></name></person-group> (<year>1996</year>) <article-title>Revision of <tp:taxon-name><tp:taxon-name-part taxon-name-part-type="genus">Philodendron</tp:taxon-name-part> <tp:taxon-name-part taxon-name-part-type="infraspecific-rank">subgenus</tp:taxon-name-part> <tp:taxon-name-part taxon-name-part-type="subgenus">Pteromischum</tp:taxon-name-part></tp:taxon-name> (<tp:taxon-name><tp:taxon-name-part taxon-name-part-type="family">Araceae</tp:taxon-name-part></tp:taxon-name>) for Pacific and Caribbean Tropical America.</article-title> <source>Systematic Botany Monographs</source> <volume>47</volume>: <fpage>1</fpage>–<lpage>233</lpage>. <ext-link xlink:type="simple" ext-link-type="doi" xlink:href="10.2307/25027858">https://doi.org/10.2307/25027858</ext-link></mixed-citation></ref><ref id="B85"><mixed-citation xmlns:xlink="http://www.w3.org/1999/xlink" xlink:type="simple">
          <person-group><name name-style="western"><surname>Croat</surname><given-names>TB</given-names></name></person-group> (<year>1997</year>) <article-title>A revision of <tp:taxon-name><tp:taxon-name-part taxon-name-part-type="genus">Philodendron</tp:taxon-name-part> <tp:taxon-name-part taxon-name-part-type="infraspecific-rank">subgenus</tp:taxon-name-part> <tp:taxon-name-part taxon-name-part-type="subgenus">Philodendron</tp:taxon-name-part></tp:taxon-name> (<tp:taxon-name><tp:taxon-name-part taxon-name-part-type="family">Araceae</tp:taxon-name-part></tp:taxon-name>) for Mexico and Central America.</article-title> <source>Annals of the Missouri Botanical Garden</source> <volume>84</volume>: <fpage>311</fpage>–<lpage>704</lpage>. <ext-link xlink:type="simple" ext-link-type="doi" xlink:href="10.2307/2992022">https://doi.org/10.2307/2992022</ext-link></mixed-citation></ref><ref id="B305"><mixed-citation xmlns:xlink="http://www.w3.org/1999/xlink" xlink:type="simple">
          <person-group><name name-style="western"><surname>Morón</surname><given-names>MA</given-names></name></person-group> (<year>1997</year>) <article-title>Notas sobre <italic><tp:taxon-name><tp:taxon-name-part taxon-name-part-type="genus">Cyclocephala</tp:taxon-name-part></tp:taxon-name></italic> Latreille (<tp:taxon-name><tp:taxon-name-part taxon-name-part-type="order">Coleoptera</tp:taxon-name-part></tp:taxon-name>: <tp:taxon-name><tp:taxon-name-part taxon-name-part-type="family">Melolonthidae</tp:taxon-name-part></tp:taxon-name>, <tp:taxon-name><tp:taxon-name-part taxon-name-part-type="subfamily">Dynastinae</tp:taxon-name-part></tp:taxon-name>) associadas con <italic><tp:taxon-name><tp:taxon-name-part taxon-name-part-type="genus">Xanthosoma</tp:taxon-name-part></tp:taxon-name></italic> Schott (<tp:taxon-name><tp:taxon-name-part taxon-name-part-type="family">Araceae</tp:taxon-name-part></tp:taxon-name>) en Chiapas, México.</article-title> <source>Giornale Italiano di Entomologia</source> <volume>8</volume>: <fpage>399</fpage>–<lpage>407</lpage>.</mixed-citation></ref><ref id="B39"><mixed-citation xmlns:xlink="http://www.w3.org/1999/xlink" xlink:type="simple">
          <person-group><name name-style="western"><surname>Beath</surname><given-names>DN</given-names></name></person-group> (<year>1998</year>) Pollination Ecology of the <tp:taxon-name><tp:taxon-name-part taxon-name-part-type="family">Araceae</tp:taxon-name-part></tp:taxon-name>. International Aroid Society, Inc. <ext-link xlink:type="simple" ext-link-type="uri" xlink:href="http://www.aroid.org/pollination/beath/index.php">http://www.aroid.org/pollination/beath/index.php</ext-link> [Accessed 5 September 2015]</mixed-citation></ref><ref id="B40"><mixed-citation xmlns:xlink="http://www.w3.org/1999/xlink" xlink:type="simple">
          <person-group><name name-style="western"><surname>Beath</surname><given-names>DN</given-names></name></person-group> (<year>1999</year>) <article-title>Dynastine scarab beetle pollination in <italic><tp:taxon-name><tp:taxon-name-part taxon-name-part-type="genus">Dieffenbachia</tp:taxon-name-part> <tp:taxon-name-part taxon-name-part-type="species">longispatha</tp:taxon-name-part></tp:taxon-name></italic> (<tp:taxon-name><tp:taxon-name-part taxon-name-part-type="family">Araceae</tp:taxon-name-part></tp:taxon-name>) on Barro Colorado Island (Panama) compared with La Selva Biological Station (Costa Rica).</article-title> <source>Aroideana</source> <volume>22</volume>: <fpage>63</fpage>–<lpage>71</lpage>.</mixed-citation></ref><ref id="B177"><mixed-citation xmlns:xlink="http://www.w3.org/1999/xlink" xlink:type="simple">
          <person-group><name name-style="western"><surname>Gibernau</surname><given-names>M</given-names></name><name name-style="western"><surname>Barabé</surname><given-names>D</given-names></name><name name-style="western"><surname>Labat</surname><given-names>D</given-names></name><name name-style="western"><surname>Cerdan</surname><given-names>P</given-names></name><name name-style="western"><surname>Dejean</surname><given-names>A</given-names></name></person-group> (<year>2003</year>) <article-title>Reproductive Biology of <italic><tp:taxon-name><tp:taxon-name-part taxon-name-part-type="genus">Montrichardia</tp:taxon-name-part> <tp:taxon-name-part taxon-name-part-type="species">arborescens</tp:taxon-name-part></tp:taxon-name></italic> (<tp:taxon-name><tp:taxon-name-part taxon-name-part-type="family">Araceae</tp:taxon-name-part></tp:taxon-name>) in French Guiana.</article-title> <source>Journal of Tropical Ecology</source> <volume>19</volume>: <fpage>103</fpage>–<lpage>107</lpage>. <ext-link xlink:type="simple" ext-link-type="doi" xlink:href="10.1017/S0266467403003134">https://doi.org/10.1017/S0266467403003134</ext-link></mixed-citation></ref><ref id="B302"><mixed-citation xmlns:xlink="http://www.w3.org/1999/xlink" xlink:type="simple">
          <person-group><name name-style="western"><surname>Moore</surname><given-names>MR</given-names></name><name name-style="western"><surname>Jameson</surname><given-names>ML</given-names></name></person-group> (<year>2013</year>) <article-title>Floral associations of cyclocephaline scarab beetles.</article-title> <source>Journal of Insect Science</source> <volume>13</volume>(<issue>100</issue>): <fpage>1</fpage>–<lpage>43</lpage>. <ext-link xlink:type="simple" ext-link-type="doi" xlink:href="10.1673/031.013.10001">https://doi.org/10.1673/031.013.10001</ext-link></mixed-citation></ref><ref id="B180"><mixed-citation xmlns:xlink="http://www.w3.org/1999/xlink" xlink:type="simple">
          <person-group><name name-style="western"><surname>Goldwasser</surname><given-names>LP</given-names></name></person-group> (<year>1987</year>) I. Branching patterns, generating rules, and astrogenetic trajectories in <italic><tp:taxon-name><tp:taxon-name-part taxon-name-part-type="genus">Bugula</tp:taxon-name-part></tp:taxon-name></italic> (<tp:taxon-name><tp:taxon-name-part taxon-name-part-type="order">Cheilostomata</tp:taxon-name-part></tp:taxon-name>, <tp:taxon-name><tp:taxon-name-part taxon-name-part-type="phylum">Bryozoa</tp:taxon-name-part></tp:taxon-name>). II. Mutualism and its ecological and evolutionary consequences. PhD thesis, Berkley, USA: University of California-Berkeley.</mixed-citation></ref><ref id="B446"><mixed-citation xmlns:xlink="http://www.w3.org/1999/xlink" xlink:type="simple">
          <person-group><name name-style="western"><surname>Young</surname><given-names>HJ</given-names></name></person-group> (<year>1988a</year>) <article-title>Differential importance of beetle species pollinating <italic><tp:taxon-name><tp:taxon-name-part taxon-name-part-type="genus">Dieffenbachia</tp:taxon-name-part> <tp:taxon-name-part taxon-name-part-type="species">longispatha</tp:taxon-name-part></tp:taxon-name></italic> (<tp:taxon-name><tp:taxon-name-part taxon-name-part-type="family">Araceae</tp:taxon-name-part></tp:taxon-name>).</article-title> <source>Ecology</source> <volume>69</volume>: <fpage>832</fpage>–<lpage>844</lpage>. <ext-link xlink:type="simple" ext-link-type="doi" xlink:href="10.2307/1941033">https://doi.org/10.2307/1941033</ext-link></mixed-citation></ref><ref id="B447"><mixed-citation xmlns:xlink="http://www.w3.org/1999/xlink" xlink:type="simple">
          <person-group><name name-style="western"><surname>Young</surname><given-names>HJ</given-names></name></person-group> (<year>1988b</year>) <article-title>Neighborhood size in a beetle pollinated tropical aroid: effects of low density and asynchronous flowering.</article-title> <source>Oecologia</source> <volume>76</volume>: <fpage>461</fpage>–<lpage>466</lpage>. <ext-link xlink:type="simple" ext-link-type="doi" xlink:href="10.1007/BF00377043">https://doi.org/10.1007/BF00377043</ext-link></mixed-citation></ref><ref id="B448"><mixed-citation xmlns:xlink="http://www.w3.org/1999/xlink" xlink:type="simple">
          <person-group><name name-style="western"><surname>Young</surname><given-names>HJ</given-names></name></person-group> (<year>1990</year>) <article-title>Pollination and reproductive biology of an understory neotropical aroid.</article-title> In: <person-group><name name-style="western"><surname>Bawa</surname><given-names>KS</given-names></name><name name-style="western"><surname>Hadley</surname><given-names>M</given-names></name></person-group> (<role>Eds</role>) <issue-title>Reproductive Ecology of Tropical Forest Plants.</issue-title> <source>UNESCO and The Parthenon Publishing Group, Park Ridge</source>, <fpage>151</fpage>–<lpage>164</lpage>.</mixed-citation></ref><ref id="B272"><mixed-citation xmlns:xlink="http://www.w3.org/1999/xlink" xlink:type="simple">
          <person-group><name name-style="western"><surname>Maldonado</surname><given-names>M</given-names></name><name name-style="western"><surname>Sakuragui</surname><given-names>CM</given-names></name><name name-style="western"><surname>Trigo</surname><given-names>JR</given-names></name><name name-style="western"><surname>Rodrigues</surname><given-names>D</given-names></name></person-group> (<year>2015</year>) <article-title>The selective florivory of <italic><tp:taxon-name><tp:taxon-name-part taxon-name-part-type="genus">Erioscelis</tp:taxon-name-part> <tp:taxon-name-part taxon-name-part-type="species">emarginata</tp:taxon-name-part></tp:taxon-name></italic> matches its role as a pollinator of <italic><tp:taxon-name><tp:taxon-name-part taxon-name-part-type="genus">Philodendron</tp:taxon-name-part></tp:taxon-name></italic>.</article-title> <source>Entomologia Experimentalis et Applicata</source> <volume>156</volume>: <fpage>290</fpage>–<lpage>300</lpage>. <ext-link xlink:type="simple" ext-link-type="doi" xlink:href="10.1111/eea.12332">https://doi.org/10.1111/eea.12332</ext-link></mixed-citation></ref><ref id="B324"><mixed-citation xmlns:xlink="http://www.w3.org/1999/xlink" xlink:type="simple">
          <person-group><name name-style="western"><surname>Pereira</surname><given-names>J</given-names></name><name name-style="western"><surname>Schlindwein</surname><given-names>C</given-names></name><name name-style="western"><surname>Antonini</surname><given-names>Y</given-names></name><name name-style="western"><surname>Maia</surname><given-names>ACD</given-names></name><name name-style="western"><surname>Dötterl</surname><given-names>S</given-names></name><name name-style="western"><surname>Martins</surname><given-names>C</given-names></name><name name-style="western"><surname>Navarro</surname><given-names>DMDAF</given-names></name><name name-style="western"><surname>Oliveira</surname><given-names>R</given-names></name></person-group> (<year>2014</year>) <ext-link xlink:type="simple" ext-link-type="doi" xlink:href="10.1111/bij.12232">https://doi.org/10.1111/bij.12232</ext-link></mixed-citation></ref><ref id="B399"><mixed-citation xmlns:xlink="http://www.w3.org/1999/xlink" xlink:type="simple">
          <person-group><name name-style="western"><surname>Saylor</surname><given-names>LW</given-names></name></person-group> (<year>1946</year>) <article-title>Revision of the scarab beetles of the dynastine genus <italic><tp:taxon-name><tp:taxon-name-part taxon-name-part-type="genus">Erioscelis</tp:taxon-name-part></tp:taxon-name></italic>.</article-title> <source>Proceedings of the Entomological Society of Washington</source> <volume>48</volume>: <fpage>61</fpage>–<lpage>66</lpage>.</mixed-citation></ref><ref id="B135"><mixed-citation xmlns:xlink="http://www.w3.org/1999/xlink" xlink:type="simple">
          <person-group><name name-style="western"><surname>Endrődi</surname><given-names>S</given-names></name></person-group> (<year>1966</year>) <article-title>Monographie der <tp:taxon-name><tp:taxon-name-part taxon-name-part-type="subfamily">Dynastinae</tp:taxon-name-part></tp:taxon-name> (<tp:taxon-name><tp:taxon-name-part taxon-name-part-type="order">Coleoptera</tp:taxon-name-part></tp:taxon-name>, <tp:taxon-name><tp:taxon-name-part taxon-name-part-type="genus">Lamellicornia</tp:taxon-name-part></tp:taxon-name>). I. Teil.</article-title> <source>Entomologische Abhandlungen des Staatlichen Museums für Tierkunde Dresden</source> <volume>33</volume>: <fpage>1</fpage>–<lpage>460</lpage>.</mixed-citation></ref><ref id="B155"><mixed-citation xmlns:xlink="http://www.w3.org/1999/xlink" xlink:type="simple">
          <person-group><name name-style="western"><surname>Endrődi</surname><given-names>S</given-names></name></person-group> (<year>1985a</year>) <source>The <tp:taxon-name><tp:taxon-name-part taxon-name-part-type="subfamily">Dynastinae</tp:taxon-name-part></tp:taxon-name> of the World. Dr. W.</source> <publisher-name>Junk Publisher</publisher-name>, <publisher-loc>Dordrecht</publisher-loc>, <size units="page">800 pp</size>. [+ 46 pls]</mixed-citation></ref></ref-list></tp:taxon-treatment>
