# Supplementary material for: Synopsis of the cyclocephaline scarab beetles (Coleoptera, Scarabaeidae, Dynastinae)
Source: Zookeys. 2018 Mar 22;(745):1–99. doi: 10.3897/zookeys.745.23683 (PMC5904508; doi:10.3897/zookeys.745.23683)
Supplement: XML Treatment for Harposceles [file zookeys.745.23683-treatment10.xml]

<!DOCTYPE tp:taxon-treatment
  PUBLIC "-//TaxonX//DTD Taxonomic Treatment Publishing DTD v0 20100105//EN" "tax-treatment-NSO.dtd">
<tp:taxon-treatment xmlns:tp="http://www.plazi.org/taxpub"><tp:treatment-meta><kwd-group><label>Taxon classification</label><kwd><named-content xmlns:xlink="http://www.w3.org/1999/xlink" content-type="kingdom">Animalia</named-content></kwd><kwd><named-content xmlns:xlink="http://www.w3.org/1999/xlink" content-type="order">Coleoptera</named-content></kwd><kwd><named-content xmlns:xlink="http://www.w3.org/1999/xlink" content-type="family">Scarabaeidae</named-content></kwd></kwd-group><mixed-citation publication-type="journal"><person-group><name><surname>Moore</surname><given-names>Matthew R.</given-names></name><name><surname>Cave</surname><given-names>Ronald D.</given-names></name><name><surname>Branham</surname><given-names>Marc A.</given-names></name></person-group><article-title>Synopsis of the cyclocephaline scarab beetles (<tp:taxon-name><tp:taxon-name-part taxon-name-part-type="order">Coleoptera</tp:taxon-name-part></tp:taxon-name>, <tp:taxon-name><tp:taxon-name-part taxon-name-part-type="family">Scarabaeidae</tp:taxon-name-part></tp:taxon-name>, <tp:taxon-name><tp:taxon-name-part taxon-name-part-type="subfamily">Dynastinae</tp:taxon-name-part></tp:taxon-name>)</article-title><source>Zookeys</source><day>22</day><month>3</month><year>2018</year><volume>2018</volume><issue>745</issue><fpage>1</fpage><lpage>99</lpage><pub-id pub-id-type="doi">10.3897/zookeys.745.23683</pub-id></mixed-citation></tp:treatment-meta><tp:nomenclature><tp:taxon-name>
              <tp:taxon-name-part taxon-name-part-type="genus" reg="Harposceles">Harposceles</tp:taxon-name-part>
            </tp:taxon-name><tp:taxon-authority>Burmeister, 1847</tp:taxon-authority></tp:nomenclature><tp:treatment-sec sec-type="type species" id="SECID0ENPCM"><title>Type species.</title><p>
              <italic><tp:taxon-name><tp:taxon-name-part taxon-name-part-type="genus" reg="Harposceles">Harposceles</tp:taxon-name-part> <tp:taxon-name-part taxon-name-part-type="species" reg="paradoxus">paradoxus</tp:taxon-name-part></tp:taxon-name></italic> Burmeister, 1847: 35, by monotypy.</p></tp:treatment-sec><tp:treatment-sec sec-type="Valid taxa" id="SECID0E5PCM"><title>Valid taxa.</title><p>One species.</p><p>The monotypic genus <italic><tp:taxon-name><tp:taxon-name-part taxon-name-part-type="genus" reg="Harposceles">Harposceles</tp:taxon-name-part></tp:taxon-name></italic> was erected for the species <italic><tp:taxon-name><tp:taxon-name-part taxon-name-part-type="genus" reg="Harposceles">H.</tp:taxon-name-part> <tp:taxon-name-part taxon-name-part-type="species" reg="paradoxus">paradoxus</tp:taxon-name-part></tp:taxon-name></italic>. This striking, relatively large cyclocephaline occurs in lowland forests in Brazil, Ecuador, French Guiana, Peru, Suriname, and possibly Colombia (<xref ref-type="bibr" rid="B63">Burmeister 1847</xref>, <xref ref-type="bibr" rid="B196">Harold 1869b</xref>, <xref ref-type="bibr" rid="B27">Arrow 1937b</xref>, <xref ref-type="bibr" rid="B46">Blackwelder 1944</xref>, <xref ref-type="bibr" rid="B135">Endrődi 1966</xref>, <xref ref-type="bibr" rid="B155">1985a</xref>, <xref ref-type="bibr" rid="B157">Endrődi and Dechambre 1976</xref>, <xref ref-type="bibr" rid="B243">Lachaume 1992</xref>, <xref ref-type="bibr" rid="B83">Couturier and Kahn 1992</xref>, <xref ref-type="bibr" rid="B9">Andreazze 2001</xref>, <xref ref-type="bibr" rid="B10">Andreazze and da Silva Motta 2002</xref>, <xref ref-type="bibr" rid="B432">Touroult et al. 2010</xref>, <xref ref-type="bibr" rid="B328">Ponchel 2011</xref>, <xref ref-type="bibr" rid="B393">Saltin and Ratcliffe 2012</xref>, <xref ref-type="bibr" rid="B378">Ratcliffe et al. 2015</xref>) (Fig. <xref ref-type="fig" rid="F26">60</xref>). Males display dramatic, and unique, characters of the protibia. <italic><tp:taxon-name><tp:taxon-name-part taxon-name-part-type="genus" reg="Harposceles">Harposceles</tp:taxon-name-part> <tp:taxon-name-part taxon-name-part-type="species" reg="paradoxus">paradoxus</tp:taxon-name-part></tp:taxon-name></italic> males have elongated, arcuate protibia with the protibial spurs fused to the base of the tibia. Females are much less common than male specimens in collections, and males are readily attracted to lights at night, especially between midnight and 4 am (<xref ref-type="bibr" rid="B9">Andreazze 2001</xref>, <xref ref-type="bibr" rid="B10">Andreazze and da Silva Motta 2002</xref>, <xref ref-type="bibr" rid="B432">Touroult et al. 2010</xref>, <xref ref-type="bibr" rid="B393">Saltin and Ratcliffe 2012</xref>). The immature stages of <italic><tp:taxon-name><tp:taxon-name-part taxon-name-part-type="genus" reg="Harposceles">H.</tp:taxon-name-part> <tp:taxon-name-part taxon-name-part-type="species" reg="paradoxus">paradoxus</tp:taxon-name-part></tp:taxon-name></italic> are associated with the palms <italic><tp:taxon-name><tp:taxon-name-part taxon-name-part-type="genus" reg="Astrocaryum">Astrocaryum</tp:taxon-name-part> <tp:taxon-name-part taxon-name-part-type="species" reg="chonta">chonta</tp:taxon-name-part></tp:taxon-name></italic> Mart. and <italic><tp:taxon-name><tp:taxon-name-part taxon-name-part-type="genus" reg="Astrocaryum">A.</tp:taxon-name-part> <tp:taxon-name-part taxon-name-part-type="species" reg="carnosum">carnosum</tp:taxon-name-part></tp:taxon-name></italic> F. Kahn &amp; B. Millán (<tp:taxon-name><tp:taxon-name-part taxon-name-part-type="family">Arecaceae</tp:taxon-name-part></tp:taxon-name>) (<xref ref-type="bibr" rid="B83">Couturier and Kahn 1992</xref>). The larvae and pupae were found in the organic litter accumulated between leaf sheaths of <italic><tp:taxon-name><tp:taxon-name-part taxon-name-part-type="genus" reg="Astrocaryum">A.</tp:taxon-name-part> <tp:taxon-name-part taxon-name-part-type="species" reg="carnosum">carnosum</tp:taxon-name-part></tp:taxon-name></italic> (<xref ref-type="bibr" rid="B83">Couturier and Kahn 1992</xref>). The immature stages are undescribed.</p><fig id="F26" position="float" orientation="portrait"><label>Figure 60.</label><caption><p>Country-level distribution of <italic><tp:taxon-name><tp:taxon-name-part taxon-name-part-type="genus" reg="Harposceles">Harposceles</tp:taxon-name-part> <tp:taxon-name-part taxon-name-part-type="species" reg="paradoxus">paradoxus</tp:taxon-name-part></tp:taxon-name></italic> in South America.</p></caption><graphic xmlns:xlink="http://www.w3.org/1999/xlink" xlink:href="zookeys-745-001-g026.jpg" position="float" orientation="portrait" xlink:type="simple" id="oo_192349.jpg"/></fig><p>
              <italic><tp:taxon-name><tp:taxon-name-part taxon-name-part-type="genus" reg="Harposceles">Harposceles</tp:taxon-name-part></tp:taxon-name></italic> species can be recognized by the following combination of characters: 1) dorsal coloration dark piceous to black; 2) body dorsoventrally flattened; 3) clypeus rounded in dorsal view; 4) frontoclypeal suture incomplete medially; 5) apical margin of mentum truncate; 6) anterolateral margin of mandible lacking tooth; 7) mandibular molar area with surface lacking circular pits, with large, disorganized, canal-like invaginations; 8) galea of maxilla dorsoventrally flattened; 9) galea on inner surface at base with large, flattened, blade-like, tooth (less produced than in <italic><tp:taxon-name><tp:taxon-name-part taxon-name-part-type="genus" reg="Surutu">Surutu</tp:taxon-name-part></tp:taxon-name></italic> species); 10) galea on inner surface with 7 teeth in 2-1-1-1-2 arrangement from base to apex; 11) apical and basal beaded margins of pronotum complete at middle; 12) anterior membrane of the pronotum interrupted before lateral pronotal margins; 13) males with protrochanter with ventrally produced tooth; 14) protibia with 3 teeth in both sexes; 15) males with protibia elongated and arcuate; 16) protibial spur straight to weakly reflexed; 17) males with protibial spur fused to protibia, not articulated at its base; 18) males with inner protarsal claw thickened and not cleft at apex; 19) mesocoxae not widely separated, nearly touching; 20) metacoxae with lateral edge perpendicular to ventral surface; 21) apices of the meso- and metatibiae with a corbel; 22) anterior edge of hindwing distal to apical hinge lacking membranous border; 23) anterior edge of hindwing distal to apical hinge with decumbent setae surrounding vein and originating away from apical hinge; 24) vein RA with single row of pegs proximal to apical hinge.</p><p>The relationship of <italic><tp:taxon-name><tp:taxon-name-part taxon-name-part-type="genus" reg="Harposceles">Harposceles</tp:taxon-name-part></tp:taxon-name></italic> to other cyclocephalines has not been elaborated upon in the literature. However, <italic><tp:taxon-name><tp:taxon-name-part taxon-name-part-type="genus" reg="Harposceles">H.</tp:taxon-name-part> <tp:taxon-name-part taxon-name-part-type="species" reg="paradoxus">paradoxus</tp:taxon-name-part></tp:taxon-name></italic> shares some characters with <italic><tp:taxon-name><tp:taxon-name-part taxon-name-part-type="genus" reg="Surutu">Surutu</tp:taxon-name-part></tp:taxon-name></italic> that may be indicative of a close relationship between the two genera. The rounded shape of the clypeal apex in <italic><tp:taxon-name><tp:taxon-name-part taxon-name-part-type="genus" reg="Harposceles">H.</tp:taxon-name-part> <tp:taxon-name-part taxon-name-part-type="species" reg="paradoxus">paradoxus</tp:taxon-name-part></tp:taxon-name></italic> is like the clypeal form in <italic><tp:taxon-name><tp:taxon-name-part taxon-name-part-type="genus" reg="Surutu">S.</tp:taxon-name-part> <tp:taxon-name-part taxon-name-part-type="species" reg="dytiscoides">dytiscoides</tp:taxon-name-part></tp:taxon-name></italic>. The single row of RA pegs in <italic><tp:taxon-name><tp:taxon-name-part taxon-name-part-type="genus" reg="Harposceles">H.</tp:taxon-name-part> <tp:taxon-name-part taxon-name-part-type="species" reg="paradoxus">paradoxus</tp:taxon-name-part></tp:taxon-name></italic> is shared between <italic><tp:taxon-name><tp:taxon-name-part taxon-name-part-type="genus" reg="Ancognatha">Ancognatha</tp:taxon-name-part></tp:taxon-name></italic> and <italic><tp:taxon-name><tp:taxon-name-part taxon-name-part-type="genus" reg="Surutu">Surutu</tp:taxon-name-part></tp:taxon-name></italic>, though <italic><tp:taxon-name><tp:taxon-name-part taxon-name-part-type="genus" reg="Ancognatha">Ancognatha</tp:taxon-name-part></tp:taxon-name></italic> species lack setae on the anterior edge of the hindwing distal to the apical hinge. The decumbent setae of the hindwing leading edge (distal to apical hinge) found in <italic><tp:taxon-name><tp:taxon-name-part taxon-name-part-type="genus" reg="Harposceles">H.</tp:taxon-name-part> <tp:taxon-name-part taxon-name-part-type="species" reg="paradoxus">paradoxus</tp:taxon-name-part></tp:taxon-name></italic> is also found in <italic><tp:taxon-name><tp:taxon-name-part taxon-name-part-type="genus" reg="Surutu">Surutu</tp:taxon-name-part></tp:taxon-name></italic> species and the “<italic><tp:taxon-name><tp:taxon-name-part taxon-name-part-type="genus" reg="Cyclocephala">Cyclocephala</tp:taxon-name-part> <tp:taxon-name-part taxon-name-part-type="species" reg="cribrata">cribrata</tp:taxon-name-part></tp:taxon-name></italic> species group” (which included species previously placed in <italic><tp:taxon-name><tp:taxon-name-part taxon-name-part-type="genus" reg="Mononidia">Mononidia</tp:taxon-name-part></tp:taxon-name></italic> and <italic><tp:taxon-name><tp:taxon-name-part taxon-name-part-type="genus" reg="Surutoides">Surutoides</tp:taxon-name-part></tp:taxon-name></italic>) (<xref ref-type="bibr" rid="B102">Dechambre 1997</xref>). These groups also all share corbeled meso- and metatibial apices and entirely black coloration. <italic><tp:taxon-name><tp:taxon-name-part taxon-name-part-type="genus" reg="Harposceles">Harposceles</tp:taxon-name-part> <tp:taxon-name-part taxon-name-part-type="species" reg="paradoxus">paradoxus</tp:taxon-name-part></tp:taxon-name></italic> shares other interesting characters with <italic><tp:taxon-name><tp:taxon-name-part taxon-name-part-type="genus" reg="Surutu">Surutu</tp:taxon-name-part></tp:taxon-name></italic> species. These shared characters include: 1) body strongly dorsoventrally flattened; 2) dorsoventrally flattened maxillary galea; 3) a seven-toothed maxillary galea in a 2-1-1-1-2 arrangement from the base to apex; 4) an incomplete frontoclypeal suture; and 5) the apical pronotal membrane interrupted before the lateral margins of the pronotum. The large basal tooth of the maxillary galea is much smaller and less produced in <italic><tp:taxon-name><tp:taxon-name-part taxon-name-part-type="genus" reg="Harposceles">H.</tp:taxon-name-part> <tp:taxon-name-part taxon-name-part-type="species" reg="paradoxus">paradoxus</tp:taxon-name-part></tp:taxon-name></italic> than in <italic><tp:taxon-name><tp:taxon-name-part taxon-name-part-type="genus" reg="Surutu">Surutu</tp:taxon-name-part></tp:taxon-name></italic> species. Several male characters of <italic><tp:taxon-name><tp:taxon-name-part taxon-name-part-type="genus" reg="Harposceles">H.</tp:taxon-name-part> <tp:taxon-name-part taxon-name-part-type="species" reg="paradoxus">paradoxus</tp:taxon-name-part></tp:taxon-name></italic> are autapomorphic in <tp:taxon-name><tp:taxon-name-part taxon-name-part-type="tribe">Cyclocephalini</tp:taxon-name-part></tp:taxon-name>: 1) the protibial spur fusion to the protibial; 2) the arcuate, elongated protibia (seen also in some <tp:taxon-name><tp:taxon-name-part taxon-name-part-type="tribe">Dynastini</tp:taxon-name-part></tp:taxon-name>); and 3) the ventrally produced protrochanter teeth.</p><!--PageBreak--></tp:treatment-sec><ref-list><ref id="B63"><mixed-citation xmlns:xlink="http://www.w3.org/1999/xlink" xlink:type="simple">
          <person-group><name name-style="western"><surname>Burmeister</surname><given-names>H</given-names></name></person-group> (<year>1847</year>) <source>Handbuch der Entomologie, volume 5.</source> <publisher-name>TCF Enslin</publisher-name>, <publisher-loc>Berlin</publisher-loc>, <size units="page">584 pp</size>.</mixed-citation></ref><ref id="B196"><mixed-citation xmlns:xlink="http://www.w3.org/1999/xlink" xlink:type="simple">
          <person-group><name name-style="western"><surname>Harold</surname><given-names>E</given-names></name></person-group> (<year>1869b</year>) <article-title><tp:taxon-name><tp:taxon-name-part taxon-name-part-type="family">Scarabaeidae</tp:taxon-name-part></tp:taxon-name>.</article-title> In: <person-group><name name-style="western"><surname>Gemminger</surname><given-names>M</given-names></name><name name-style="western"><surname>Harold</surname><given-names>E</given-names></name></person-group> (<role>Eds</role>) <issue-title>Catalogus Coleopterorum Hucusque Descriptorum Synonymicus et Systematicus, Vol.</issue-title> <source>4. E. H. Gummi, Munich</source>, <fpage>979</fpage>–<lpage>1346</lpage>.</mixed-citation></ref><ref id="B27"><mixed-citation xmlns:xlink="http://www.w3.org/1999/xlink" xlink:type="simple">
          <person-group><name name-style="western"><surname>Arrow</surname><given-names>GJ</given-names></name></person-group> (<year>1937b</year>) <article-title>Pars 156: <tp:taxon-name><tp:taxon-name-part taxon-name-part-type="family">Scarabaeidae</tp:taxon-name-part></tp:taxon-name>: <tp:taxon-name><tp:taxon-name-part taxon-name-part-type="subfamily">Dynastinae</tp:taxon-name-part></tp:taxon-name>.</article-title> In: <person-group><name name-style="western"><surname>Schenkling</surname><given-names>S</given-names></name></person-group> (<role>Ed.</role>) <issue-title>Coleopterorum Catalogus.</issue-title> <source>Volumen XXI. <tp:taxon-name><tp:taxon-name-part taxon-name-part-type="family">Scarabaeidae</tp:taxon-name-part></tp:taxon-name> III. W Junk, Berlin</source>, <fpage>1</fpage>–<lpage>124</lpage>.</mixed-citation></ref><ref id="B46"><mixed-citation xmlns:xlink="http://www.w3.org/1999/xlink" xlink:type="simple">
          <person-group><name name-style="western"><surname>Blackwelder</surname><given-names>RE</given-names></name></person-group> (<year>1944</year>) <article-title>Checklist of coleopterous insects of Mexico, Central America, the West Indies, and South America, part 2.</article-title> <source>Bulletin of the United States National Museum</source> <volume>185</volume>: <fpage>189</fpage>–<lpage>341</lpage>.</mixed-citation></ref><ref id="B135"><mixed-citation xmlns:xlink="http://www.w3.org/1999/xlink" xlink:type="simple">
          <person-group><name name-style="western"><surname>Endrődi</surname><given-names>S</given-names></name></person-group> (<year>1966</year>) <article-title>Monographie der <tp:taxon-name><tp:taxon-name-part taxon-name-part-type="subfamily">Dynastinae</tp:taxon-name-part></tp:taxon-name> (<tp:taxon-name><tp:taxon-name-part taxon-name-part-type="order">Coleoptera</tp:taxon-name-part></tp:taxon-name>, <tp:taxon-name><tp:taxon-name-part taxon-name-part-type="genus">Lamellicornia</tp:taxon-name-part></tp:taxon-name>). I. Teil.</article-title> <source>Entomologische Abhandlungen des Staatlichen Museums für Tierkunde Dresden</source> <volume>33</volume>: <fpage>1</fpage>–<lpage>460</lpage>.</mixed-citation></ref><ref id="B155"><mixed-citation xmlns:xlink="http://www.w3.org/1999/xlink" xlink:type="simple">
          <person-group><name name-style="western"><surname>Endrődi</surname><given-names>S</given-names></name></person-group> (<year>1985a</year>) <source>The <tp:taxon-name><tp:taxon-name-part taxon-name-part-type="subfamily">Dynastinae</tp:taxon-name-part></tp:taxon-name> of the World. Dr. W.</source> <publisher-name>Junk Publisher</publisher-name>, <publisher-loc>Dordrecht</publisher-loc>, <size units="page">800 pp</size>. [+ 46 pls]</mixed-citation></ref><ref id="B157"><mixed-citation xmlns:xlink="http://www.w3.org/1999/xlink" xlink:type="simple">
          <person-group><name name-style="western"><surname>Endrődi</surname><given-names>S</given-names></name><name name-style="western"><surname>Dechambre</surname><given-names>R-P</given-names></name></person-group> (<year>1976</year>) <article-title>Note sur les types de <italic><tp:taxon-name><tp:taxon-name-part taxon-name-part-type="genus">Harposcelis</tp:taxon-name-part> <tp:taxon-name-part taxon-name-part-type="species">paradoxus</tp:taxon-name-part></tp:taxon-name></italic> Burmeister (Col. <tp:taxon-name><tp:taxon-name-part taxon-name-part-type="family">Scarabaeidae</tp:taxon-name-part></tp:taxon-name> <tp:taxon-name><tp:taxon-name-part taxon-name-part-type="subfamily">Dynastinae</tp:taxon-name-part></tp:taxon-name>).</article-title> <source>Bulletin de la Société Entomologique de France</source> <volume>81</volume>: <fpage>21</fpage>–<lpage>24</lpage>.</mixed-citation></ref><ref id="B243"><mixed-citation xmlns:xlink="http://www.w3.org/1999/xlink" xlink:type="simple">
          <person-group><name name-style="western"><surname>Lachaume</surname><given-names>G</given-names></name></person-group> (<year>1992</year>) <source>Les Coléoptères du Monde, Vol. 14. <tp:taxon-name><tp:taxon-name-part taxon-name-part-type="family">Dynastidae</tp:taxon-name-part></tp:taxon-name> Américains. <tp:taxon-name><tp:taxon-name-part taxon-name-part-type="tribe">Cyclocephalini</tp:taxon-name-part></tp:taxon-name> – <tp:taxon-name><tp:taxon-name-part taxon-name-part-type="tribe">Agaocephalini</tp:taxon-name-part></tp:taxon-name> – <tp:taxon-name><tp:taxon-name-part taxon-name-part-type="tribe">Pentodontini</tp:taxon-name-part></tp:taxon-name> – <tp:taxon-name><tp:taxon-name-part taxon-name-part-type="tribe">Oryctini</tp:taxon-name-part></tp:taxon-name> – <tp:taxon-name><tp:taxon-name-part taxon-name-part-type="tribe">Phileurini</tp:taxon-name-part></tp:taxon-name>.</source> <publisher-name>Sciences Nat</publisher-name>, <publisher-loc>Venette</publisher-loc>, <size units="page">89 pp</size>. [+ 16 pls]</mixed-citation></ref><ref id="B83"><mixed-citation xmlns:xlink="http://www.w3.org/1999/xlink" xlink:type="simple">
          <person-group><name name-style="western"><surname>Couturier</surname><given-names>G</given-names></name><name name-style="western"><surname>Kahn</surname><given-names>F</given-names></name></person-group> (<year>1992</year>) <article-title>Notes on the insect fauna on two species of <italic><tp:taxon-name><tp:taxon-name-part taxon-name-part-type="genus">Astrocaryum</tp:taxon-name-part></tp:taxon-name></italic> (<tp:taxon-name><tp:taxon-name-part taxon-name-part-type="family">Palmae</tp:taxon-name-part></tp:taxon-name>, <tp:taxon-name><tp:taxon-name-part taxon-name-part-type="tribe">Cocoeae</tp:taxon-name-part></tp:taxon-name>, <tp:taxon-name><tp:taxon-name-part taxon-name-part-type="subtribe">Bactridinae</tp:taxon-name-part></tp:taxon-name>) in Peruvian Amazonia, with emphasis on potential pests of cultivated pests.</article-title> <source>Bulletin de l’Institut Française d’Etudes Andines</source> <volume>21</volume>: <fpage>715</fpage>–<lpage>725</lpage>.</mixed-citation></ref><ref id="B9"><mixed-citation xmlns:xlink="http://www.w3.org/1999/xlink" xlink:type="simple">
          <person-group><name name-style="western"><surname>Andreazze</surname><given-names>R</given-names></name></person-group> (<year>2001</year>) <article-title>Dinastineos (<tp:taxon-name><tp:taxon-name-part taxon-name-part-type="order">Coleoptera</tp:taxon-name-part></tp:taxon-name>, <tp:taxon-name><tp:taxon-name-part taxon-name-part-type="family">Scarabaeidae</tp:taxon-name-part></tp:taxon-name>, <tp:taxon-name><tp:taxon-name-part taxon-name-part-type="subfamily">Dynastinae</tp:taxon-name-part></tp:taxon-name>) do Parque Naçional do Jaú, Amazonas Brasil.</article-title> <source>Acta Amazonica</source> <volume>31</volume>: <fpage>431</fpage>–<lpage>435</lpage>. <ext-link xlink:type="simple" ext-link-type="doi" xlink:href="10.1590/1809-43922001313435">https://doi.org/10.1590/1809-43922001313435</ext-link></mixed-citation></ref><ref id="B10"><mixed-citation xmlns:xlink="http://www.w3.org/1999/xlink" xlink:type="simple">
          <person-group><name name-style="western"><surname>Andreazze</surname><given-names>R</given-names></name><name name-style="western"><surname>da</surname><given-names>Silva Motta C</given-names></name></person-group> (<year>2002</year>) <article-title>Besouros dinastineos (<tp:taxon-name><tp:taxon-name-part taxon-name-part-type="order">Coleoptera</tp:taxon-name-part></tp:taxon-name>, <tp:taxon-name><tp:taxon-name-part taxon-name-part-type="family">Scarabaeidae</tp:taxon-name-part></tp:taxon-name>, <tp:taxon-name><tp:taxon-name-part taxon-name-part-type="subfamily">Dynastinae</tp:taxon-name-part></tp:taxon-name>) de Querari, Municipio de São Gabriel da Cachoeira, Estado do Amazonas, Brasil.</article-title> <source>Acta Amazonica</source> <volume>32</volume>: <fpage>725</fpage>–<lpage>727</lpage>. <ext-link xlink:type="simple" ext-link-type="doi" xlink:href="10.1590/1809-43922002324727">https://doi.org/10.1590/1809-43922002324727</ext-link></mixed-citation></ref><ref id="B432"><mixed-citation xmlns:xlink="http://www.w3.org/1999/xlink" xlink:type="simple">
          <person-group><name name-style="western"><surname>Touroult</surname><given-names>J</given-names></name><name name-style="western"><surname>Dalens</surname><given-names>P-H</given-names></name><name name-style="western"><surname>Ponchel</surname><given-names>Y</given-names></name></person-group> (<year>2010</year>) <article-title>Échantillonnage des <tp:taxon-name><tp:taxon-name-part taxon-name-part-type="family">Dynastidae</tp:taxon-name-part></tp:taxon-name> par piégeage lumineux: comparaison entre le début et la fin de nuit en Guyane (<tp:taxon-name><tp:taxon-name-part taxon-name-part-type="order">Coleoptera</tp:taxon-name-part></tp:taxon-name>, <tp:taxon-name><tp:taxon-name-part taxon-name-part-type="superfamily">Scarabaeoidea</tp:taxon-name-part></tp:taxon-name>, <tp:taxon-name><tp:taxon-name-part taxon-name-part-type="family">Dynastidae</tp:taxon-name-part></tp:taxon-name>).</article-title> <source>Contribution á L’Étude des Coléoptères de Guyane</source> <volume>1</volume>: <fpage>11</fpage>–<lpage>14</lpage>.</mixed-citation></ref><ref id="B328"><mixed-citation xmlns:xlink="http://www.w3.org/1999/xlink" xlink:type="simple">
          <person-group><name name-style="western"><surname>Ponchel</surname><given-names>Y</given-names></name></person-group> (<year>2011</year>) <article-title>Liste actualisée des <tp:taxon-name><tp:taxon-name-part taxon-name-part-type="subfamily">Dynastinae</tp:taxon-name-part></tp:taxon-name> de Guyane (<tp:taxon-name><tp:taxon-name-part taxon-name-part-type="order">Coleoptera</tp:taxon-name-part></tp:taxon-name>, <tp:taxon-name><tp:taxon-name-part taxon-name-part-type="family">Scarabaeidae</tp:taxon-name-part></tp:taxon-name>).</article-title> <source>Contribution á L’Étude des Coléoptères de Guyane</source> <volume>4</volume>: <fpage>60</fpage>–<lpage>61</lpage>.</mixed-citation></ref><ref id="B393"><mixed-citation xmlns:xlink="http://www.w3.org/1999/xlink" xlink:type="simple">
          <person-group><name name-style="western"><surname>Saltin</surname><given-names>J-P</given-names></name><name name-style="western"><surname>Ratcliffe</surname><given-names>BC</given-names></name></person-group> (<year>2012</year>) <article-title>A review of the distribution of <italic><tp:taxon-name><tp:taxon-name-part taxon-name-part-type="genus">Harposcelis</tp:taxon-name-part> <tp:taxon-name-part taxon-name-part-type="species">paradoxus</tp:taxon-name-part></tp:taxon-name></italic> Burmeister, 1847 (<tp:taxon-name><tp:taxon-name-part taxon-name-part-type="order">Coleoptera</tp:taxon-name-part></tp:taxon-name>: <tp:taxon-name><tp:taxon-name-part taxon-name-part-type="family">Scarabaeidae</tp:taxon-name-part></tp:taxon-name>: <tp:taxon-name><tp:taxon-name-part taxon-name-part-type="subfamily">Dynastinae</tp:taxon-name-part></tp:taxon-name>: <tp:taxon-name><tp:taxon-name-part taxon-name-part-type="tribe">Cyclocephalini</tp:taxon-name-part></tp:taxon-name>) with a new country record for Peru.</article-title> <source>Dugesiana</source> <volume>18</volume>: <fpage>147</fpage>–<lpage>151</lpage>.</mixed-citation></ref><ref id="B378"><mixed-citation xmlns:xlink="http://www.w3.org/1999/xlink" xlink:type="simple">
          <person-group><name name-style="western"><surname>Ratcliffe</surname><given-names>BC</given-names></name><name name-style="western"><surname>Jameson</surname><given-names>ML</given-names></name><name name-style="western"><surname>Figueroa</surname><given-names>L</given-names></name><name name-style="western"><surname>Cave</surname><given-names>RD</given-names></name><name name-style="western"><surname>Paulsen</surname><given-names>MJ</given-names></name><name name-style="western"><surname>Cano</surname><given-names>EB</given-names></name><name name-style="western"><surname>Beza-Beza</surname><given-names>C</given-names></name><name name-style="western"><surname>Jimenez-Ferbans</surname><given-names>L</given-names></name><name name-style="western"><surname>Reyes-Castillo</surname><given-names>P</given-names></name></person-group> (<year>2015</year>) <article-title>Beetles (<tp:taxon-name><tp:taxon-name-part taxon-name-part-type="order">Coleoptera</tp:taxon-name-part></tp:taxon-name>) of Peru: A survey of families. <tp:taxon-name><tp:taxon-name-part taxon-name-part-type="superfamily">Scarabaeoidea</tp:taxon-name-part></tp:taxon-name>.</article-title> <source>Journal of the Kansas Entomogical Society</source> <volume>88</volume>: <fpage>186</fpage>–<lpage>207</lpage>. <ext-link xlink:type="simple" ext-link-type="doi" xlink:href="10.2317/kent-88-02-186-207.1">https://doi.org/10.2317/kent-88-02-186-207.1</ext-link></mixed-citation></ref><ref id="B102"><mixed-citation xmlns:xlink="http://www.w3.org/1999/xlink" xlink:type="simple">
          <person-group><name name-style="western"><surname>Dechambre</surname><given-names>R-P</given-names></name></person-group> (<year>1997</year>) <article-title>Révision des <italic><tp:taxon-name><tp:taxon-name-part taxon-name-part-type="genus">Cyclocephala</tp:taxon-name-part></tp:taxon-name></italic> du groupe <italic><tp:taxon-name><tp:taxon-name-part taxon-name-part-type="genus"/><tp:taxon-name-part taxon-name-part-type="species">cribrata</tp:taxon-name-part></tp:taxon-name></italic> Burmeister (<tp:taxon-name><tp:taxon-name-part taxon-name-part-type="order">Coleoptera</tp:taxon-name-part></tp:taxon-name>, <tp:taxon-name><tp:taxon-name-part taxon-name-part-type="family">Dynastidae</tp:taxon-name-part></tp:taxon-name>).</article-title> <source>Coléoptères</source> <volume>3</volume>: <fpage>13</fpage>–<lpage>27</lpage>.</mixed-citation></ref></ref-list></tp:taxon-treatment>
