# Supplementary material for: Synopsis of the cyclocephaline scarab beetles (Coleoptera, Scarabaeidae, Dynastinae)
Source: Zookeys. 2018 Mar 22;(745):1–99. doi: 10.3897/zookeys.745.23683 (PMC5904508; doi:10.3897/zookeys.745.23683)
Supplement: XML Treatment for Peltonotus [file zookeys.745.23683-treatment11.xml]

<!DOCTYPE tp:taxon-treatment
  PUBLIC "-//TaxonX//DTD Taxonomic Treatment Publishing DTD v0 20100105//EN" "tax-treatment-NSO.dtd">
<tp:taxon-treatment xmlns:tp="http://www.plazi.org/taxpub"><tp:treatment-meta><kwd-group><label>Taxon classification</label><kwd><named-content xmlns:xlink="http://www.w3.org/1999/xlink" content-type="kingdom">Animalia</named-content></kwd><kwd><named-content xmlns:xlink="http://www.w3.org/1999/xlink" content-type="order">Coleoptera</named-content></kwd><kwd><named-content xmlns:xlink="http://www.w3.org/1999/xlink" content-type="family">Scarabaeidae</named-content></kwd></kwd-group><mixed-citation publication-type="journal"><person-group><name><surname>Moore</surname><given-names>Matthew R.</given-names></name><name><surname>Cave</surname><given-names>Ronald D.</given-names></name><name><surname>Branham</surname><given-names>Marc A.</given-names></name></person-group><article-title>Synopsis of the cyclocephaline scarab beetles (<tp:taxon-name><tp:taxon-name-part taxon-name-part-type="order">Coleoptera</tp:taxon-name-part></tp:taxon-name>, <tp:taxon-name><tp:taxon-name-part taxon-name-part-type="family">Scarabaeidae</tp:taxon-name-part></tp:taxon-name>, <tp:taxon-name><tp:taxon-name-part taxon-name-part-type="subfamily">Dynastinae</tp:taxon-name-part></tp:taxon-name>)</article-title><source>Zookeys</source><day>22</day><month>3</month><year>2018</year><volume>2018</volume><issue>745</issue><fpage>1</fpage><lpage>99</lpage><pub-id pub-id-type="doi">10.3897/zookeys.745.23683</pub-id></mixed-citation></tp:treatment-meta><tp:nomenclature><tp:taxon-name>
              <tp:taxon-name-part taxon-name-part-type="genus" reg="Peltonotus">Peltonotus</tp:taxon-name-part>
            </tp:taxon-name><tp:taxon-authority>Burmeister, 1847</tp:taxon-authority></tp:nomenclature><tp:treatment-sec sec-type="type species" id="SECID0EM4CM"><title>Type species.</title><p>
              <italic><tp:taxon-name><tp:taxon-name-part taxon-name-part-type="genus" reg="Peltonotus">Peltonotus</tp:taxon-name-part> <tp:taxon-name-part taxon-name-part-type="species" reg="morio">morio</tp:taxon-name-part></tp:taxon-name></italic> Burmeister, 1847: 75, by monotypy.</p></tp:treatment-sec><tp:treatment-sec sec-type="Valid taxa" id="SECID0E44CM"><title>Valid taxa.</title><p>25 species.</p><p>
              <italic><tp:taxon-name><tp:taxon-name-part taxon-name-part-type="genus" reg="Peltonotus">Peltonotus</tp:taxon-name-part></tp:taxon-name></italic> species are distributed throughout Southeast Asia, southern China, and the eastern portion of the Indian Subcontinent (Fig. <xref ref-type="fig" rid="F27">61</xref>). <italic><tp:taxon-name><tp:taxon-name-part taxon-name-part-type="genus" reg="Peltonotus">Peltonotus</tp:taxon-name-part></tp:taxon-name></italic> is currently considered the sole Asian lineage of <tp:taxon-name><tp:taxon-name-part taxon-name-part-type="tribe">Cyclocephalini</tp:taxon-name-part></tp:taxon-name>, though its subfamilial classification has been unstable. The genus is remarkable for its confounding combination of morphological and behavioral traits that blurred the lines between historical concepts of the subfamilies <tp:taxon-name><tp:taxon-name-part taxon-name-part-type="subfamily">Dynastinae</tp:taxon-name-part></tp:taxon-name> and <tp:taxon-name><tp:taxon-name-part taxon-name-part-type="subfamily">Rutelinae</tp:taxon-name-part></tp:taxon-name>. For example, the sexual dimorphism of the protarsi in <italic><tp:taxon-name><tp:taxon-name-part taxon-name-part-type="genus" reg="Peltonotus">Peltonotus</tp:taxon-name-part></tp:taxon-name></italic> species has long been compared to that found in <italic><tp:taxon-name><tp:taxon-name-part taxon-name-part-type="genus" reg="Cyclocephala">Cyclocephala</tp:taxon-name-part></tp:taxon-name></italic> (e.g., see <xref ref-type="bibr" rid="B63">Burmeister 1847</xref>). In contrast, the labral morphology of <italic><tp:taxon-name><tp:taxon-name-part taxon-name-part-type="genus" reg="Peltonotus">Peltonotus</tp:taxon-name-part></tp:taxon-name></italic> species matches that found in Asian parastasiine and fruhstoferiine (<tp:taxon-name><tp:taxon-name-part taxon-name-part-type="subfamily">Rutelinae</tp:taxon-name-part></tp:taxon-name>) scarabs (<xref ref-type="bibr" rid="B20">Arrow 1908</xref>, <xref ref-type="bibr" rid="B21">1910</xref>). The floral feeding behavior of <!--PageBreak--><italic><tp:taxon-name><tp:taxon-name-part taxon-name-part-type="genus" reg="Peltonotus">Peltonotus</tp:taxon-name-part></tp:taxon-name></italic> species on <tp:taxon-name><tp:taxon-name-part taxon-name-part-type="family">Araceae</tp:taxon-name-part></tp:taxon-name> is also shared between cyclocephalines and Asian parastasiines, adding a further layer of intrigue to unresolved evolutionary relationships between the groups at the subfamilial- and tribal-level (e.g., see <xref ref-type="bibr" rid="B302">Moore and Jameson 2013</xref>, <xref ref-type="bibr" rid="B240">Kumano-Nomura and Yamaoka 2006</xref>, <xref ref-type="bibr" rid="B240">Kumano-Nomura and Yamaoka 2009</xref>, <xref ref-type="bibr" rid="B433">Tung et al. 2010</xref>, <xref ref-type="bibr" rid="B205">Hoe et al. 2011</xref>, <xref ref-type="bibr" rid="B205">2016</xref>).</p><fig id="F27" position="float" orientation="portrait"><label>Figure 61.</label><caption><p>Country-level distribution of <italic><tp:taxon-name><tp:taxon-name-part taxon-name-part-type="genus" reg="Peltonotus">Peltonotus</tp:taxon-name-part></tp:taxon-name></italic> species in Southeast Asia, the Indian Subcontinent, and China. Numbers indicate taxa per country.</p></caption><graphic xmlns:xlink="http://www.w3.org/1999/xlink" xlink:href="zookeys-745-001-g027.jpg" position="float" orientation="portrait" xlink:type="simple" id="oo_192350.jpg"/></fig><p>
              <italic><tp:taxon-name><tp:taxon-name-part taxon-name-part-type="genus" reg="Peltonotus">Peltonotus</tp:taxon-name-part></tp:taxon-name></italic> was described by <xref ref-type="bibr" rid="B63">Burmeister (1847)</xref>, and he included it within the <tp:taxon-name><tp:taxon-name-part taxon-name-part-type="family">Chalepidae</tp:taxon-name-part></tp:taxon-name> division of <tp:taxon-name><tp:taxon-name-part taxon-name-part-type="family">Cyclocephalidae</tp:taxon-name-part></tp:taxon-name>. The classification of <italic><tp:taxon-name><tp:taxon-name-part taxon-name-part-type="genus" reg="Peltonotus">Peltonotus</tp:taxon-name-part></tp:taxon-name></italic> was stable until <xref ref-type="bibr" rid="B20">Arrow (1908</xref>, <xref ref-type="bibr" rid="B21">1910</xref>) transferred the genus to <tp:taxon-name><tp:taxon-name-part taxon-name-part-type="subfamily">Rutelinae</tp:taxon-name-part></tp:taxon-name> based upon the exposed (in dorsal view, produced apically beyond the clypeus) and chitinized labrum. Arrow (1917) later erected the “division” <tp:taxon-name><tp:taxon-name-part taxon-name-part-type="subtribe">Peltonotini</tp:taxon-name-part></tp:taxon-name> for <italic><tp:taxon-name><tp:taxon-name-part taxon-name-part-type="genus" reg="Peltonotus">Peltonotus</tp:taxon-name-part></tp:taxon-name></italic> within his classification of <tp:taxon-name><tp:taxon-name-part taxon-name-part-type="subfamily">Rutelinae</tp:taxon-name-part></tp:taxon-name>. <xref ref-type="bibr" rid="B315">Ohaus (1918</xref>, <xref ref-type="bibr" rid="B318">1934b</xref>) and <xref ref-type="bibr" rid="B263">Machatschke (1972)</xref> rejected <tp:taxon-name><tp:taxon-name-part taxon-name-part-type="subtribe">Peltonotini</tp:taxon-name-part></tp:taxon-name> and included <italic><tp:taxon-name><tp:taxon-name-part taxon-name-part-type="genus" reg="Peltonotus">Peltonotus</tp:taxon-name-part></tp:taxon-name></italic> in <tp:taxon-name><tp:taxon-name-part taxon-name-part-type="subtribe">Pelidnotina</tp:taxon-name-part></tp:taxon-name> (<tp:taxon-name><tp:taxon-name-part taxon-name-part-type="tribe">Rutelini</tp:taxon-name-part></tp:taxon-name>) in their catalogs of <tp:taxon-name><tp:taxon-name-part taxon-name-part-type="subfamily">Rutelinae</tp:taxon-name-part></tp:taxon-name>. Morphological phylogenetic analysis of <tp:taxon-name><tp:taxon-name-part taxon-name-part-type="subtribe">Rutelina</tp:taxon-name-part></tp:taxon-name> (<tp:taxon-name><tp:taxon-name-part taxon-name-part-type="subfamily">Rutelinae</tp:taxon-name-part></tp:taxon-name>: <tp:taxon-name><tp:taxon-name-part taxon-name-part-type="tribe">Rutelini</tp:taxon-name-part></tp:taxon-name>) suggested that <italic><tp:taxon-name><tp:taxon-name-part taxon-name-part-type="genus" reg="Peltonotus">Peltonotus</tp:taxon-name-part></tp:taxon-name></italic> were more closely related to <tp:taxon-name><tp:taxon-name-part taxon-name-part-type="tribe">Cyclocephalini</tp:taxon-name-part></tp:taxon-name> than <tp:taxon-name><tp:taxon-name-part taxon-name-part-type="tribe">Rutelini</tp:taxon-name-part></tp:taxon-name> (<xref ref-type="bibr" rid="B215">Jameson 1998</xref>). Subsequent works on the genus have treated <italic><tp:taxon-name><tp:taxon-name-part taxon-name-part-type="genus" reg="Peltonotus">Peltonotus</tp:taxon-name-part></tp:taxon-name></italic> as a member of <tp:taxon-name><tp:taxon-name-part taxon-name-part-type="tribe">Cyclocephalini</tp:taxon-name-part></tp:taxon-name> (<xref ref-type="bibr" rid="B218">Jameson and Wada 2004</xref>, <xref ref-type="bibr" rid="B219">2009</xref>, <xref ref-type="bibr" rid="B217">Jameson and Jákl 2010</xref>, <xref ref-type="bibr" rid="B216">Jameson and Drumont 2013</xref>).</p><p>Little is known about the biology and natural history of <italic><tp:taxon-name><tp:taxon-name-part taxon-name-part-type="genus" reg="Peltonotus">Peltonotus</tp:taxon-name-part></tp:taxon-name></italic> species. The immatures are undescribed. Adults are attracted to lights at night (<xref ref-type="bibr" rid="B218">Jameson and Wada 2004</xref>). <italic><tp:taxon-name><tp:taxon-name-part taxon-name-part-type="genus" reg="Peltonotus">Peltonotus</tp:taxon-name-part> <tp:taxon-name-part taxon-name-part-type="species" reg="malayensis">malayensis</tp:taxon-name-part></tp:taxon-name></italic> Arrow was collected from the spathes of <italic><tp:taxon-name><tp:taxon-name-part taxon-name-part-type="genus" reg="Epipremnum">Epipremnum</tp:taxon-name-part> <tp:taxon-name-part taxon-name-part-type="species" reg="falcifolium">falcifolium</tp:taxon-name-part></tp:taxon-name></italic> Engl. (<tp:taxon-name><tp:taxon-name-part taxon-name-part-type="family">Araceae</tp:taxon-name-part></tp:taxon-name>), where males and females were observed mating and feeding (<xref ref-type="bibr" rid="B218">Jameson and Wada 2004</xref>). In Thailand, <italic><tp:taxon-name><tp:taxon-name-part taxon-name-part-type="genus" reg="Peltonotus">P.</tp:taxon-name-part> <tp:taxon-name-part taxon-name-part-type="species" reg="nasutus">nasutus</tp:taxon-name-part></tp:taxon-name></italic> visit the large inflorescences of the terrestrial aroid <italic><tp:taxon-name><tp:taxon-name-part taxon-name-part-type="genus" reg="Amorphophallus">Amorphophallus</tp:taxon-name-part> <tp:taxon-name-part taxon-name-part-type="species" reg="paeoniifolius">paeoniifolius</tp:taxon-name-part></tp:taxon-name></italic> (Dennst.) Nicolson, where adult beetles feed and mate (<xref ref-type="bibr" rid="B188">Grimm 2009</xref>). <italic><tp:taxon-name><tp:taxon-name-part taxon-name-part-type="genus" reg="Peltonotus">Peltonotus</tp:taxon-name-part> <tp:taxon-name-part taxon-name-part-type="species" reg="nasutus">nasutus</tp:taxon-name-part></tp:taxon-name></italic> can be attracted to the inflorescences in high numbers (over 70 individuals) (<xref ref-type="bibr" rid="B89">Danell 2010</xref>).</p><p>
              <italic><tp:taxon-name><tp:taxon-name-part taxon-name-part-type="genus" reg="Peltonotus">Peltonotus</tp:taxon-name-part></tp:taxon-name></italic> species can be recognized by the following combination of characters: 1) dorsal coloration brown to black with variable presence of maculae; 2) body convex, not dorsoventrally flattened; 3) clypeal apex rounded to straight in dorsal view; 4) frontoclypeal suture incomplete medially; 5) apical margin of mentum variably shaped with weak emargination; 6) anterolateral margin of mandible lacking tooth; 7) mandibular molar area with rows of circular micropunctures; 8) galea of maxilla not strongly dorsoventrally flattened; 9) galea of the maxilla on inner surface with 3 fused basal teeth, a free median tooth, and 2 fused apical teeth (3-1-2 arrangement); 10) galea with articulated medial tooth; 11) labrum extending apically beyond clypeal apex (obvious in dorsal view); 12) apical and basal margins of pronotum with beaded margin complete or incomplete at middle; 13) protibia of males with 2 or 3 teeth, females with 3 teeth; 14) protibial spur straight to weakly reflexed; 15) males with inner protarsal claw thickened and not cleft at apex (nib variably present or absent); 16) mesocoxae not widely separated, nearly touching; 17) metacoxae with lateral edge perpendicular to ventral surface; 18) anterior edge of hindwing distal to apical hinge lacking membranous border; 19) anterior edge of hindwing distal to apical hinge with row of long setae extending from apical hinge along length of the costal vein; 20) vein RA with single row of pegs proximal to apical hinge.</p><!--PageBreak--></tp:treatment-sec><ref-list><ref id="B63"><mixed-citation xmlns:xlink="http://www.w3.org/1999/xlink" xlink:type="simple">
          <person-group><name name-style="western"><surname>Burmeister</surname><given-names>H</given-names></name></person-group> (<year>1847</year>) <source>Handbuch der Entomologie, volume 5.</source> <publisher-name>TCF Enslin</publisher-name>, <publisher-loc>Berlin</publisher-loc>, <size units="page">584 pp</size>.</mixed-citation></ref><ref id="B20"><mixed-citation xmlns:xlink="http://www.w3.org/1999/xlink" xlink:type="simple">
          <person-group><name name-style="western"><surname>Arrow</surname><given-names>GJ</given-names></name></person-group> (<year>1908</year>) <article-title>Contributions to the classification of the coleopterous family <tp:taxon-name><tp:taxon-name-part taxon-name-part-type="family">Dynastidae</tp:taxon-name-part></tp:taxon-name>.</article-title> <source>Transactions of the Entomological Society of London</source> <volume>1908</volume>: <fpage>321</fpage>–<lpage>358</lpage>. <ext-link xlink:type="simple" ext-link-type="doi" xlink:href="10.1111/j.1365-2311.1908.tb02151.x">https://doi.org/10.1111/j.1365-2311.1908.tb02151.x</ext-link></mixed-citation></ref><ref id="B21"><mixed-citation xmlns:xlink="http://www.w3.org/1999/xlink" xlink:type="simple">
          <person-group><name name-style="western"><surname>Arrow</surname><given-names>GJ</given-names></name></person-group> (<year>1910</year>) On the lamellicorn beetles of the genus <italic><tp:taxon-name><tp:taxon-name-part taxon-name-part-type="genus">Peltonotus</tp:taxon-name-part></tp:taxon-name></italic> with descriptions of four new species. Annals and Magazine of Natural History (Series 8)5: 153–157.</mixed-citation></ref><ref id="B302"><mixed-citation xmlns:xlink="http://www.w3.org/1999/xlink" xlink:type="simple">
          <person-group><name name-style="western"><surname>Moore</surname><given-names>MR</given-names></name><name name-style="western"><surname>Jameson</surname><given-names>ML</given-names></name></person-group> (<year>2013</year>) <article-title>Floral associations of cyclocephaline scarab beetles.</article-title> <source>Journal of Insect Science</source> <volume>13</volume>(<issue>100</issue>): <fpage>1</fpage>–<lpage>43</lpage>. <ext-link xlink:type="simple" ext-link-type="doi" xlink:href="10.1673/031.013.10001">https://doi.org/10.1673/031.013.10001</ext-link></mixed-citation></ref><ref id="B240"><mixed-citation xmlns:xlink="http://www.w3.org/1999/xlink" xlink:type="simple">
          <person-group><name name-style="western"><surname>Kumano-Nomura</surname><given-names>Y</given-names></name><name name-style="western"><surname>Yamaoka</surname><given-names>R</given-names></name></person-group> (<year>2006</year>) <article-title>Synchronization between temporal variation in heat generation, floral scents and pollinator arrival in the beetle-pollinated tropical <tp:taxon-name><tp:taxon-name-part taxon-name-part-type="family">Araceae</tp:taxon-name-part></tp:taxon-name> <italic><tp:taxon-name><tp:taxon-name-part taxon-name-part-type="genus">Homalomena</tp:taxon-name-part> <tp:taxon-name-part taxon-name-part-type="species">propinqua</tp:taxon-name-part></tp:taxon-name></italic>.</article-title> <source>Plant Species Biology</source> <volume>21</volume>(<issue>3</issue>): <fpage>173</fpage>–<lpage>183</lpage>. <ext-link xlink:type="simple" ext-link-type="doi" xlink:href="10.1111/j.1442-1984.2006.00163.x">https://doi.org/10.1111/j.1442-1984.2006.00163.x</ext-link></mixed-citation></ref><ref id="B433"><mixed-citation xmlns:xlink="http://www.w3.org/1999/xlink" xlink:type="simple">
          <person-group><name name-style="western"><surname>Tung</surname><given-names>LS</given-names></name><name name-style="western"><surname>Wong</surname><given-names>SY</given-names></name><name name-style="western"><surname>Boyce</surname><given-names>PC</given-names></name></person-group> (<year>2010</year>) <article-title>Studies on Homalomeneae (<tp:taxon-name><tp:taxon-name-part taxon-name-part-type="family">Araceae</tp:taxon-name-part></tp:taxon-name>) of Borneo VI: <italic><tp:taxon-name><tp:taxon-name-part taxon-name-part-type="genus">Homalomena</tp:taxon-name-part> <tp:taxon-name-part taxon-name-part-type="species">giamensis</tp:taxon-name-part></tp:taxon-name></italic>, a new species from Sarawak, Malaysian Borneo, with observations on its pollination.</article-title> <source>Aroideana</source> <volume>33</volume>: <fpage>201</fpage>–<lpage>210</lpage>.</mixed-citation></ref><ref id="B205"><mixed-citation xmlns:xlink="http://www.w3.org/1999/xlink" xlink:type="simple">
          <person-group><name name-style="western"><surname>Hoe</surname><given-names>YC</given-names></name><name name-style="western"><surname>Gibernau</surname><given-names>M</given-names></name><name name-style="western"><surname>Maia</surname><given-names>ACD</given-names></name><name name-style="western"><surname>Wong</surname><given-names>SY</given-names></name></person-group> (<year>2016</year>) <article-title>Flowering mechanisms, pollination strategies and floral scent analyses of syntopically co-flowering <italic><tp:taxon-name><tp:taxon-name-part taxon-name-part-type="genus">Homalomena</tp:taxon-name-part></tp:taxon-name></italic> spp. (<tp:taxon-name><tp:taxon-name-part taxon-name-part-type="family">Araceae</tp:taxon-name-part></tp:taxon-name>) on Borneo.</article-title> <source>Plant Biology</source> <volume>18</volume>: <fpage>563</fpage>–<lpage>576</lpage>. <ext-link xlink:type="simple" ext-link-type="doi" xlink:href="10.1111/plb.12431">https://doi.org/10.1111/plb.12431</ext-link></mixed-citation></ref><ref id="B315"><mixed-citation xmlns:xlink="http://www.w3.org/1999/xlink" xlink:type="simple">
          <person-group><name name-style="western"><surname>Ohaus</surname><given-names>F</given-names></name></person-group> (<year>1918</year>) <article-title><tp:taxon-name><tp:taxon-name-part taxon-name-part-type="family">Scarabaeidae</tp:taxon-name-part></tp:taxon-name>: <tp:taxon-name><tp:taxon-name-part taxon-name-part-type="subfamily">Euchirinae</tp:taxon-name-part></tp:taxon-name>, <tp:taxon-name><tp:taxon-name-part taxon-name-part-type="family">Phaenomerinae</tp:taxon-name-part></tp:taxon-name>, <tp:taxon-name><tp:taxon-name-part taxon-name-part-type="subfamily">Rutelinae</tp:taxon-name-part></tp:taxon-name>.</article-title> <source>Coleopterorum Catalogus</source> <volume>20</volume>: <fpage>1</fpage>–<lpage>241</lpage>.</mixed-citation></ref><ref id="B318"><mixed-citation xmlns:xlink="http://www.w3.org/1999/xlink" xlink:type="simple">
          <person-group><name name-style="western"><surname>Ohaus</surname><given-names>F</given-names></name></person-group> (<year>1934b</year>) <tp:taxon-name><tp:taxon-name-part taxon-name-part-type="order">Coleoptera</tp:taxon-name-part></tp:taxon-name> <tp:taxon-name><tp:taxon-name-part taxon-name-part-type="superfamily">lamellicornia</tp:taxon-name-part></tp:taxon-name>, Fam. <tp:taxon-name><tp:taxon-name-part taxon-name-part-type="family">Scarabaeidae</tp:taxon-name-part></tp:taxon-name>, Subfam. <tp:taxon-name><tp:taxon-name-part taxon-name-part-type="subfamily">Rutelinae</tp:taxon-name-part></tp:taxon-name>. T.1: Tribus <tp:taxon-name><tp:taxon-name-part taxon-name-part-type="tribe">Rutelini</tp:taxon-name-part></tp:taxon-name>. Genera Insectorum Fasc. 199A: 1–172.</mixed-citation></ref><ref id="B263"><mixed-citation xmlns:xlink="http://www.w3.org/1999/xlink" xlink:type="simple">
          <person-group><name name-style="western"><surname>Machatschke</surname><given-names>JW</given-names></name></person-group> (<year>1972</year>) <article-title><tp:taxon-name><tp:taxon-name-part taxon-name-part-type="superfamily">Scarabaeoidea</tp:taxon-name-part></tp:taxon-name>: <tp:taxon-name><tp:taxon-name-part taxon-name-part-type="family">Melolonthidae</tp:taxon-name-part></tp:taxon-name>, <tp:taxon-name><tp:taxon-name-part taxon-name-part-type="subfamily">Rutelinae</tp:taxon-name-part></tp:taxon-name>.</article-title> <source>Coleopterorum Catalogous Supplementa</source> <volume>66</volume>(<issue>1</issue>): <fpage>1</fpage>–<lpage>361</lpage>.</mixed-citation></ref><ref id="B215"><mixed-citation xmlns:xlink="http://www.w3.org/1999/xlink" xlink:type="simple">
          <person-group><name name-style="western"><surname>Jameson</surname><given-names>ML</given-names></name></person-group> (<year>1998</year>) <article-title>Phylogenetic analysis of the subtribe <tp:taxon-name><tp:taxon-name-part taxon-name-part-type="subtribe">Rutelina</tp:taxon-name-part></tp:taxon-name> and revision of the <italic><tp:taxon-name><tp:taxon-name-part taxon-name-part-type="genus">Rutela</tp:taxon-name-part></tp:taxon-name></italic> generic groups (<tp:taxon-name><tp:taxon-name-part taxon-name-part-type="order">Coleoptera</tp:taxon-name-part></tp:taxon-name>: <tp:taxon-name><tp:taxon-name-part taxon-name-part-type="family">Scarabaeidae</tp:taxon-name-part></tp:taxon-name>: <tp:taxon-name><tp:taxon-name-part taxon-name-part-type="subfamily">Rutelinae</tp:taxon-name-part></tp:taxon-name>: <tp:taxon-name><tp:taxon-name-part taxon-name-part-type="tribe">Rutelini</tp:taxon-name-part></tp:taxon-name>).</article-title> <source>Bulletin of the University of Nebraska State Museum</source> <volume>14</volume>(<issue>1997</issue>): <fpage>1</fpage>–<lpage>184</lpage>.</mixed-citation></ref><ref id="B218"><mixed-citation xmlns:xlink="http://www.w3.org/1999/xlink" xlink:type="simple">
          <person-group><name name-style="western"><surname>Jameson</surname><given-names>ML</given-names></name><name name-style="western"><surname>Wada</surname><given-names>K</given-names></name></person-group> (<year>2004</year>) <article-title>Revision of the genus <italic><tp:taxon-name><tp:taxon-name-part taxon-name-part-type="genus">Peltonotus</tp:taxon-name-part></tp:taxon-name></italic> Burmeister (<tp:taxon-name><tp:taxon-name-part taxon-name-part-type="order">Coleoptera</tp:taxon-name-part></tp:taxon-name>: <tp:taxon-name><tp:taxon-name-part taxon-name-part-type="family">Scarabaeidae</tp:taxon-name-part></tp:taxon-name>: <tp:taxon-name><tp:taxon-name-part taxon-name-part-type="subfamily">Dynastinae</tp:taxon-name-part></tp:taxon-name>) from Southeastern Asia.</article-title> <source>Zootaxa</source> <volume>502</volume>: <fpage>1</fpage>–<lpage>66</lpage>. <ext-link xlink:type="simple" ext-link-type="doi" xlink:href="10.11646/zootaxa.502.1.1">https://doi.org/10.11646/zootaxa.502.1.1</ext-link></mixed-citation></ref><ref id="B219"><mixed-citation xmlns:xlink="http://www.w3.org/1999/xlink" xlink:type="simple">
          <person-group><name name-style="western"><surname>Jameson</surname><given-names>ML</given-names></name><name name-style="western"><surname>Wada</surname><given-names>K</given-names></name></person-group> (<year>2009</year>) <article-title>Five new species of <italic><tp:taxon-name><tp:taxon-name-part taxon-name-part-type="genus">Peltonotus</tp:taxon-name-part></tp:taxon-name></italic> Burmeister (<tp:taxon-name><tp:taxon-name-part taxon-name-part-type="family">Scarabaeidae</tp:taxon-name-part></tp:taxon-name>: <tp:taxon-name><tp:taxon-name-part taxon-name-part-type="subfamily">Dynastinae</tp:taxon-name-part></tp:taxon-name>: <tp:taxon-name><tp:taxon-name-part taxon-name-part-type="tribe">Cyclocephalini</tp:taxon-name-part></tp:taxon-name>) from Southeast Asia.</article-title> <source><tp:taxon-name><tp:taxon-name-part taxon-name-part-type="class">Insecta</tp:taxon-name-part></tp:taxon-name> Mundi</source> <volume>0102</volume>: <fpage>1</fpage>–<lpage>16</lpage>.</mixed-citation></ref><ref id="B217"><mixed-citation xmlns:xlink="http://www.w3.org/1999/xlink" xlink:type="simple">
          <person-group><name name-style="western"><surname>Jameson</surname><given-names>ML</given-names></name><name name-style="western"><surname>Jákl</surname><given-names>S</given-names></name></person-group> (<year>2010</year>) <article-title>Synopsis of the aroid scarabs in the genus <italic><tp:taxon-name><tp:taxon-name-part taxon-name-part-type="genus">Peltonotus</tp:taxon-name-part></tp:taxon-name></italic> Burmeister (<tp:taxon-name><tp:taxon-name-part taxon-name-part-type="family">Scarabaeidae</tp:taxon-name-part></tp:taxon-name>, <tp:taxon-name><tp:taxon-name-part taxon-name-part-type="subfamily">Dynastinae</tp:taxon-name-part></tp:taxon-name>, <tp:taxon-name><tp:taxon-name-part taxon-name-part-type="tribe">Cyclocephalini</tp:taxon-name-part></tp:taxon-name>) from Sumatra and descriptions of a new species.</article-title> <source>ZooKeys</source> <volume>34</volume>: <fpage>141</fpage>–<lpage>152</lpage>. <ext-link xlink:type="simple" ext-link-type="doi" xlink:href="10.3897/zookeys.34.302">https://doi.org/10.3897/zookeys.34.302</ext-link></mixed-citation></ref><ref id="B216"><mixed-citation xmlns:xlink="http://www.w3.org/1999/xlink" xlink:type="simple">
          <person-group><name name-style="western"><surname>Jameson</surname><given-names>ML</given-names></name><name name-style="western"><surname>Drumont</surname><given-names>A</given-names></name></person-group> (<year>2013</year>) <article-title>Aroid scarabs in the genus <italic><tp:taxon-name><tp:taxon-name-part taxon-name-part-type="genus">Peltonotus</tp:taxon-name-part></tp:taxon-name></italic> Burmeister (<tp:taxon-name><tp:taxon-name-part taxon-name-part-type="order">Coleoptera</tp:taxon-name-part></tp:taxon-name>, <tp:taxon-name><tp:taxon-name-part taxon-name-part-type="family">Scarabaeidae</tp:taxon-name-part></tp:taxon-name>, <tp:taxon-name><tp:taxon-name-part taxon-name-part-type="subfamily">Dynastinae</tp:taxon-name-part></tp:taxon-name>): key to species and new distributional data.</article-title> <source>ZooKeys</source> <volume>320</volume>: <fpage>63</fpage>–<lpage>95</lpage>. <ext-link xlink:type="simple" ext-link-type="doi" xlink:href="10.3897/zookeys.320.5352">https://doi.org/10.3897/zookeys.320.5352</ext-link></mixed-citation></ref><ref id="B188"><mixed-citation xmlns:xlink="http://www.w3.org/1999/xlink" xlink:type="simple">
          <person-group><name name-style="western"><surname>Grimm</surname><given-names>R</given-names></name></person-group> (<year>2009</year>)</mixed-citation></ref><ref id="B89"><mixed-citation xmlns:xlink="http://www.w3.org/1999/xlink" xlink:type="simple">
          <person-group><name name-style="western"><surname>Danell</surname><given-names>E</given-names></name></person-group> (<year>2010</year>) Dokmai dogma: <italic><tp:taxon-name><tp:taxon-name-part taxon-name-part-type="genus">Amorphophallus</tp:taxon-name-part></tp:taxon-name></italic> and its edible beetles. <ext-link xlink:type="simple" ext-link-type="uri" xlink:href="http://dokmaidogma.wordpress.com/2010/05/27/amorphophallus-and-its-edible-beetles/">http://dokmaidogma.wordpress.com/2010/05/27/amorphophallus-and-its-edible-beetles/</ext-link> [Accessed February 1, 2016]</mixed-citation></ref></ref-list></tp:taxon-treatment>
