# Supplementary material for: Synopsis of the cyclocephaline scarab beetles (Coleoptera, Scarabaeidae, Dynastinae)
Source: Zookeys. 2018 Mar 22;(745):1–99. doi: 10.3897/zookeys.745.23683 (PMC5904508; doi:10.3897/zookeys.745.23683)
Supplement: XML Treatment for Ruteloryctes [file zookeys.745.23683-treatment12.xml]

<!DOCTYPE tp:taxon-treatment
  PUBLIC "-//TaxonX//DTD Taxonomic Treatment Publishing DTD v0 20100105//EN" "tax-treatment-NSO.dtd">
<tp:taxon-treatment xmlns:tp="http://www.plazi.org/taxpub"><tp:treatment-meta><kwd-group><label>Taxon classification</label><kwd><named-content xmlns:xlink="http://www.w3.org/1999/xlink" content-type="kingdom">Animalia</named-content></kwd><kwd><named-content xmlns:xlink="http://www.w3.org/1999/xlink" content-type="order">Coleoptera</named-content></kwd><kwd><named-content xmlns:xlink="http://www.w3.org/1999/xlink" content-type="family">Scarabaeidae</named-content></kwd></kwd-group><mixed-citation publication-type="journal"><person-group><name><surname>Moore</surname><given-names>Matthew R.</given-names></name><name><surname>Cave</surname><given-names>Ronald D.</given-names></name><name><surname>Branham</surname><given-names>Marc A.</given-names></name></person-group><article-title>Synopsis of the cyclocephaline scarab beetles (<tp:taxon-name><tp:taxon-name-part taxon-name-part-type="order">Coleoptera</tp:taxon-name-part></tp:taxon-name>, <tp:taxon-name><tp:taxon-name-part taxon-name-part-type="family">Scarabaeidae</tp:taxon-name-part></tp:taxon-name>, <tp:taxon-name><tp:taxon-name-part taxon-name-part-type="subfamily">Dynastinae</tp:taxon-name-part></tp:taxon-name>)</article-title><source>Zookeys</source><day>22</day><month>3</month><year>2018</year><volume>2018</volume><issue>745</issue><fpage>1</fpage><lpage>99</lpage><pub-id pub-id-type="doi">10.3897/zookeys.745.23683</pub-id></mixed-citation></tp:treatment-meta><tp:nomenclature><tp:taxon-name>
              <tp:taxon-name-part taxon-name-part-type="genus" reg="Ruteloryctes">Ruteloryctes</tp:taxon-name-part>
            </tp:taxon-name><tp:taxon-authority>Arrow, 1908</tp:taxon-authority></tp:nomenclature><tp:treatment-sec sec-type="Types species" id="SECID0EFLDM"><title>Types species.</title><p>
              <italic><tp:taxon-name><tp:taxon-name-part taxon-name-part-type="genus" reg="Ruteloryctes">Ruteloryctes</tp:taxon-name-part> <tp:taxon-name-part taxon-name-part-type="species" reg="tristis">tristis</tp:taxon-name-part></tp:taxon-name></italic> Arrow, 1908: 336, by monotypy.</p></tp:treatment-sec><tp:treatment-sec sec-type="Valid taxa" id="SECID0EWLDM"><title>Valid taxa.</title><p>Two species.</p><p>The two species of <italic><tp:taxon-name><tp:taxon-name-part taxon-name-part-type="genus" reg="Ruteloryctes">Ruteloryctes</tp:taxon-name-part></tp:taxon-name></italic> are distributed in the Guinea-Congo lowland rainforests of West and Central Africa. <italic><tp:taxon-name><tp:taxon-name-part taxon-name-part-type="genus" reg="Ruteloryctes">Ruteloryctes</tp:taxon-name-part></tp:taxon-name></italic> specimens have been collected in Angola, Benin, Cameroon, Chad, Côte d’Ivoire, Democratic Republic of the Congo, Guinea, Guinea-Bissau, Nigeria, Senegal, Sierra Leone, and The Gambia (<xref ref-type="bibr" rid="B61">Burgeon 1947</xref>, <xref ref-type="bibr" rid="B323">Paulian 1954</xref>, <xref ref-type="bibr" rid="B132">Endrődi 1960</xref>, <xref ref-type="bibr" rid="B135">1966</xref>, <xref ref-type="bibr" rid="B155">1985a</xref>, <xref ref-type="bibr" rid="B239">Krell et al. 2003</xref>, <xref ref-type="bibr" rid="B204">Hirthe and Porembski 2003</xref>, <xref ref-type="bibr" rid="B159">Ervik and Knudsen 2003</xref>) (Fig. <xref ref-type="fig" rid="F28">62</xref>). <italic><tp:taxon-name><tp:taxon-name-part taxon-name-part-type="genus" reg="Ruteloryctes">Ruteloryctes</tp:taxon-name-part> <tp:taxon-name-part taxon-name-part-type="species" reg="morio">morio</tp:taxon-name-part></tp:taxon-name></italic> is a pollinator of nocturnally blooming <italic><tp:taxon-name><tp:taxon-name-part taxon-name-part-type="genus" reg="Nymphaea">Nymphaea</tp:taxon-name-part> <tp:taxon-name-part taxon-name-part-type="species" reg="lotus">lotus</tp:taxon-name-part></tp:taxon-name></italic> L., and this floral association has been reported from Côte d’Ivoire, Senegal, and Nigeria (<xref ref-type="bibr" rid="B164">Fabricius 1798</xref>, <xref ref-type="bibr" rid="B239">Krell et al. 2003</xref>, <xref ref-type="bibr" rid="B204">Hirthe and Porembski 2003</xref>, <xref ref-type="bibr" rid="B159">Ervik and Knudsen 2003</xref>). The immature stages of <italic><tp:taxon-name><tp:taxon-name-part taxon-name-part-type="genus" reg="Ruteloryctes">Ruteloryctes</tp:taxon-name-part></tp:taxon-name></italic> are undescribed.</p><fig id="F28" position="float" orientation="portrait"><label>Figure 62.</label><caption><p>Country-level distribution of <italic><tp:taxon-name><tp:taxon-name-part taxon-name-part-type="genus" reg="Ruteloryctes">Ruteloryctes</tp:taxon-name-part></tp:taxon-name></italic> species in Africa. Numbers indicate taxa per country.</p></caption><graphic xmlns:xlink="http://www.w3.org/1999/xlink" xlink:href="zookeys-745-001-g028.jpg" position="float" orientation="portrait" xlink:type="simple" id="oo_192351.jpg"/></fig><!--PageBreak--><p>
              <italic><tp:taxon-name><tp:taxon-name-part taxon-name-part-type="genus" reg="Ruteloryctes">Ruteloryctes</tp:taxon-name-part></tp:taxon-name></italic> species can be recognized by the following combination of characters: 1) dorsal coloration black to dark brown; 2) body convex, not strongly anteroposteriorly compressed or dorsoventrally flattened; 3) clypeal apex truncate or rounded in dorsal view; 4) frontoclypeal suture incomplete medially; 5) males with anterolateral margin of the mandibles lacking weak tooth; 6) mandibular molar area with rows of circular micropunctures; 7) apex of mentum weakly emarginated at middle; 8) galea of maxilla on inner surface with 3 fused basal teeth, a free median tooth, and 2 fused apical teeth (3-1-2 arrangement); 9) pronotum with broadly incomplete beaded basal margin; 10) males and females with 3 protibial teeth on lateral margin, basal tooth not greatly reduced, slightly removed from apical 2 teeth, and oriented laterally; 11) protibial spur straight to weakly deflexed; 12) males with inner protarsal claw enlarged and narrowly cleft at apex; 13) mesocoxae not widely separated, nearly touching; 14) meso- and metatibiae with distal, transverse carinae; 15) metacoxae with lateral edge perpendicular to ventral surface; 16) anterior edge of hindwing distal to apical hinge lacking setae and with produced, membranous border; 17) vein RA with single row of pegs proximal to apical hinge.</p><p>The original description of <italic><tp:taxon-name><tp:taxon-name-part taxon-name-part-type="genus" reg="Ruteloryctes">Ruteloryctes</tp:taxon-name-part></tp:taxon-name></italic> compared the genus to New World <italic><tp:taxon-name><tp:taxon-name-part taxon-name-part-type="genus" reg="Dyscinetus">Dyscinetus</tp:taxon-name-part></tp:taxon-name></italic> species, and it was hypothesized to have “strayed across the Atlantic” (<xref ref-type="bibr" rid="B20">Arrow 1908</xref>). <xref ref-type="bibr" rid="B135">Endrődi (1966)</xref> thought that <italic><tp:taxon-name><tp:taxon-name-part taxon-name-part-type="genus" reg="Ruteloryctes">Ruteloryctes</tp:taxon-name-part></tp:taxon-name></italic> was one of the most “primitive” cyclocephaline genera. The 3-1-2 arrangement of the teeth on the maxillary galea in <italic><tp:taxon-name><tp:taxon-name-part taxon-name-part-type="genus" reg="Ruteloryctes">Ruteloryctes</tp:taxon-name-part></tp:taxon-name></italic> is most similar to <italic><tp:taxon-name><tp:taxon-name-part taxon-name-part-type="genus" reg="Arriguttia">Arriguttia</tp:taxon-name-part></tp:taxon-name></italic>, <italic><tp:taxon-name><tp:taxon-name-part taxon-name-part-type="genus" reg="Augoderia">Augoderia</tp:taxon-name-part></tp:taxon-name></italic>, and many <italic><tp:taxon-name><tp:taxon-name-part taxon-name-part-type="genus" reg="Cyclocephala">Cyclocephala</tp:taxon-name-part></tp:taxon-name></italic> species. The membranous border of the hindwing present in <italic><tp:taxon-name><tp:taxon-name-part taxon-name-part-type="genus" reg="Ruteloryctes">Ruteloryctes</tp:taxon-name-part></tp:taxon-name></italic> is also shared with <italic><tp:taxon-name><tp:taxon-name-part taxon-name-part-type="genus" reg="Arriguttia">Arriguttia</tp:taxon-name-part></tp:taxon-name></italic>, <italic><tp:taxon-name><tp:taxon-name-part taxon-name-part-type="genus" reg="Acrobolbia">Acrobolbia</tp:taxon-name-part></tp:taxon-name></italic>, <italic><tp:taxon-name><tp:taxon-name-part taxon-name-part-type="genus" reg="Ancognatha">Ancognatha</tp:taxon-name-part></tp:taxon-name></italic>, <italic><tp:taxon-name><tp:taxon-name-part taxon-name-part-type="genus" reg="Aspidolea">Aspidolea</tp:taxon-name-part></tp:taxon-name></italic>, and <italic><tp:taxon-name><tp:taxon-name-part taxon-name-part-type="genus" reg="Cyclocephala">Cyclocephala</tp:taxon-name-part></tp:taxon-name></italic>. However, the single row of pegs present on the hindwing RA vein in <italic><tp:taxon-name><tp:taxon-name-part taxon-name-part-type="genus" reg="Ruteloryctes">Ruteloryctes</tp:taxon-name-part></tp:taxon-name></italic> is present in <italic><tp:taxon-name><tp:taxon-name-part taxon-name-part-type="genus" reg="Ancognatha">Ancognatha</tp:taxon-name-part></tp:taxon-name></italic>, <italic><tp:taxon-name><tp:taxon-name-part taxon-name-part-type="genus" reg="Surutu">Surutu</tp:taxon-name-part></tp:taxon-name></italic>, <italic><tp:taxon-name><tp:taxon-name-part taxon-name-part-type="genus" reg="Harposceles">Harposceles</tp:taxon-name-part></tp:taxon-name></italic>, <italic><tp:taxon-name><tp:taxon-name-part taxon-name-part-type="genus" reg="Stenocrates">Stenocrates</tp:taxon-name-part></tp:taxon-name></italic>, <italic><tp:taxon-name><tp:taxon-name-part taxon-name-part-type="genus" reg="Dyscinetus">Dyscinetus</tp:taxon-name-part></tp:taxon-name></italic>, <italic><tp:taxon-name><tp:taxon-name-part taxon-name-part-type="genus" reg="Erioscelis">Erioscelis</tp:taxon-name-part></tp:taxon-name></italic>, and <italic><tp:taxon-name><tp:taxon-name-part taxon-name-part-type="genus" reg="Chalepides">Chalepides</tp:taxon-name-part></tp:taxon-name></italic>.</p></tp:treatment-sec><ref-list><ref id="B61"><mixed-citation xmlns:xlink="http://www.w3.org/1999/xlink" xlink:type="simple">
          <person-group><name name-style="western"><surname>Burgeon</surname><given-names>L</given-names></name></person-group> (<year>1947</year>) <article-title>Catalogues raisonnés de la faune entomologique du Congo Belge. Coléoptères. <tp:taxon-name><tp:taxon-name-part taxon-name-part-type="subfamily">Dynastinae</tp:taxon-name-part></tp:taxon-name>, <tp:taxon-name><tp:taxon-name-part taxon-name-part-type="subfamily">Valginae</tp:taxon-name-part></tp:taxon-name>, <tp:taxon-name><tp:taxon-name-part taxon-name-part-type="subfamily">Melolonthinae</tp:taxon-name-part></tp:taxon-name> p. p.</article-title> <source>Annales du Musée du Congo Belge, Zoologie, Série III (II), Tome V, Fascicule</source> <volume>4</volume>: <fpage>277</fpage>–<lpage>340</lpage>.</mixed-citation></ref><ref id="B323"><mixed-citation xmlns:xlink="http://www.w3.org/1999/xlink" xlink:type="simple">
          <person-group><name name-style="western"><surname>Paulian</surname><given-names>R</given-names></name></person-group> (<year>1954</year>) <article-title>Coléoptères Dynastides, Chironides et Dynamopides de l’Afrique noire française.</article-title> <source>Bulletin de l’Institute Française d’Afrique Noire (Série A, Sciences Naturelles)</source> <volume>16</volume>: <fpage>1119</fpage>–<lpage>1221</lpage>.</mixed-citation></ref><ref id="B132"><mixed-citation xmlns:xlink="http://www.w3.org/1999/xlink" xlink:type="simple">
          <person-group><name name-style="western"><surname>Endrődi</surname><given-names>S</given-names></name></person-group> (<year>1960</year>) <article-title><tp:taxon-name><tp:taxon-name-part taxon-name-part-type="order">Coleoptera</tp:taxon-name-part></tp:taxon-name>: <tp:taxon-name><tp:taxon-name-part taxon-name-part-type="family">Melolonthidae</tp:taxon-name-part></tp:taxon-name>, Subfamilia <tp:taxon-name><tp:taxon-name-part taxon-name-part-type="subfamily">Dynastinae</tp:taxon-name-part></tp:taxon-name>.</article-title> In: <person-group><name name-style="western"><surname>Hanström</surname><given-names>B</given-names></name><name name-style="western"><surname>Brinck</surname><given-names>P</given-names></name><name name-style="western"><surname>Rudebeck</surname><given-names>G</given-names></name></person-group> (<role>Eds</role>) <issue-title>South African Animal Life: Results of the Lund University Expedition in 1950–1951, vol.</issue-title> <source>7. Almqvist and Wiksells, Uppsala</source>, <fpage>34</fpage>–<lpage>82</lpage>.</mixed-citation></ref><ref id="B135"><mixed-citation xmlns:xlink="http://www.w3.org/1999/xlink" xlink:type="simple">
          <person-group><name name-style="western"><surname>Endrődi</surname><given-names>S</given-names></name></person-group> (<year>1966</year>) <article-title>Monographie der <tp:taxon-name><tp:taxon-name-part taxon-name-part-type="subfamily">Dynastinae</tp:taxon-name-part></tp:taxon-name> (<tp:taxon-name><tp:taxon-name-part taxon-name-part-type="order">Coleoptera</tp:taxon-name-part></tp:taxon-name>, <tp:taxon-name><tp:taxon-name-part taxon-name-part-type="genus">Lamellicornia</tp:taxon-name-part></tp:taxon-name>). I. Teil.</article-title> <source>Entomologische Abhandlungen des Staatlichen Museums für Tierkunde Dresden</source> <volume>33</volume>: <fpage>1</fpage>–<lpage>460</lpage>.</mixed-citation></ref><ref id="B155"><mixed-citation xmlns:xlink="http://www.w3.org/1999/xlink" xlink:type="simple">
          <person-group><name name-style="western"><surname>Endrődi</surname><given-names>S</given-names></name></person-group> (<year>1985a</year>) <source>The <tp:taxon-name><tp:taxon-name-part taxon-name-part-type="subfamily">Dynastinae</tp:taxon-name-part></tp:taxon-name> of the World. Dr. W.</source> <publisher-name>Junk Publisher</publisher-name>, <publisher-loc>Dordrecht</publisher-loc>, <size units="page">800 pp</size>. [+ 46 pls]</mixed-citation></ref><ref id="B239"><mixed-citation xmlns:xlink="http://www.w3.org/1999/xlink" xlink:type="simple">
          <person-group><name name-style="western"><surname>Krell</surname><given-names>F-T</given-names></name><name name-style="western"><surname>Hirthe</surname><given-names>G</given-names></name><name name-style="western"><surname>Seine</surname><given-names>R</given-names></name><name name-style="western"><surname>Porembski</surname><given-names>S</given-names></name></person-group> (<year>2003</year>) <article-title>Rhinoceros beetles pollinate water lilies in Africa (<tp:taxon-name><tp:taxon-name-part taxon-name-part-type="order">Coleoptera</tp:taxon-name-part></tp:taxon-name>: <tp:taxon-name><tp:taxon-name-part taxon-name-part-type="family">Scarabaeidae</tp:taxon-name-part></tp:taxon-name>: <tp:taxon-name><tp:taxon-name-part taxon-name-part-type="subfamily">Dynastinae</tp:taxon-name-part></tp:taxon-name>; <tp:taxon-name><tp:taxon-name-part taxon-name-part-type="subclass">Magnoliidae</tp:taxon-name-part></tp:taxon-name>: Nymphaeceae).</article-title> <source>Ecotropica</source> <volume>9</volume>: <fpage>103</fpage>–<lpage>106</lpage>.</mixed-citation></ref><ref id="B204"><mixed-citation xmlns:xlink="http://www.w3.org/1999/xlink" xlink:type="simple">
          <person-group><name name-style="western"><surname>Hirthe</surname><given-names>G</given-names></name><name name-style="western"><surname>Porembski</surname><given-names>S</given-names></name></person-group> (<year>2003</year>) <article-title>Pollination of <italic><tp:taxon-name><tp:taxon-name-part taxon-name-part-type="genus">Nymphaea</tp:taxon-name-part> <tp:taxon-name-part taxon-name-part-type="species">lotus</tp:taxon-name-part></tp:taxon-name></italic> (<tp:taxon-name><tp:taxon-name-part taxon-name-part-type="family">Nymphaeaceae</tp:taxon-name-part></tp:taxon-name>) by rhinoceros beetles and bees in the northeastern Ivory Coast.</article-title> <source>Plant Biology</source> <volume>5</volume>: <fpage>670</fpage>–<lpage>676</lpage>. <ext-link xlink:type="simple" ext-link-type="doi" xlink:href="10.1055/s-2003-44717">https://doi.org/10.1055/s-2003-44717</ext-link></mixed-citation></ref><ref id="B159"><mixed-citation xmlns:xlink="http://www.w3.org/1999/xlink" xlink:type="simple">
          <person-group><name name-style="western"><surname>Ervik</surname><given-names>F</given-names></name><name name-style="western"><surname>Knudsen</surname><given-names>JT</given-names></name></person-group> (<year>2003</year>) Water lilies and scarabs: faithful partners for 100 million years? Biological Journal of the Linnean Society 80: 539–543. <ext-link xlink:type="simple" ext-link-type="doi" xlink:href="10.1046/j.1095-8312.2003.00258.x">https://doi.org/10.1046/j.1095-8312.2003.00258.x</ext-link></mixed-citation></ref><ref id="B164"><mixed-citation xmlns:xlink="http://www.w3.org/1999/xlink" xlink:type="simple">
          <person-group><name name-style="western"><surname>Fabricius</surname><given-names>JC</given-names></name></person-group> (<year>1798</year>) <source>Supplementum entomologiae systematicae.</source> <publisher-name>Proft et Storch</publisher-name>, <publisher-loc>Copenhagen</publisher-loc>, <size units="page">572 pp</size>.</mixed-citation></ref><ref id="B20"><mixed-citation xmlns:xlink="http://www.w3.org/1999/xlink" xlink:type="simple">
          <person-group><name name-style="western"><surname>Arrow</surname><given-names>GJ</given-names></name></person-group> (<year>1908</year>) <article-title>Contributions to the classification of the coleopterous family <tp:taxon-name><tp:taxon-name-part taxon-name-part-type="family">Dynastidae</tp:taxon-name-part></tp:taxon-name>.</article-title> <source>Transactions of the Entomological Society of London</source> <volume>1908</volume>: <fpage>321</fpage>–<lpage>358</lpage>. <ext-link xlink:type="simple" ext-link-type="doi" xlink:href="10.1111/j.1365-2311.1908.tb02151.x">https://doi.org/10.1111/j.1365-2311.1908.tb02151.x</ext-link></mixed-citation></ref></ref-list></tp:taxon-treatment>
