# Supplementary material for: Synopsis of the cyclocephaline scarab beetles (Coleoptera, Scarabaeidae, Dynastinae)
Source: Zookeys. 2018 Mar 22;(745):1–99. doi: 10.3897/zookeys.745.23683 (PMC5904508; doi:10.3897/zookeys.745.23683)
Supplement: XML Treatment for Stenocrates [file zookeys.745.23683-treatment13.xml]

<!DOCTYPE tp:taxon-treatment
  PUBLIC "-//TaxonX//DTD Taxonomic Treatment Publishing DTD v0 20100105//EN" "tax-treatment-NSO.dtd">
<tp:taxon-treatment xmlns:tp="http://www.plazi.org/taxpub"><tp:treatment-meta><kwd-group><label>Taxon classification</label><kwd><named-content xmlns:xlink="http://www.w3.org/1999/xlink" content-type="kingdom">Animalia</named-content></kwd><kwd><named-content xmlns:xlink="http://www.w3.org/1999/xlink" content-type="order">Coleoptera</named-content></kwd><kwd><named-content xmlns:xlink="http://www.w3.org/1999/xlink" content-type="family">Scarabaeidae</named-content></kwd></kwd-group><mixed-citation publication-type="journal"><person-group><name><surname>Moore</surname><given-names>Matthew R.</given-names></name><name><surname>Cave</surname><given-names>Ronald D.</given-names></name><name><surname>Branham</surname><given-names>Marc A.</given-names></name></person-group><article-title>Synopsis of the cyclocephaline scarab beetles (<tp:taxon-name><tp:taxon-name-part taxon-name-part-type="order">Coleoptera</tp:taxon-name-part></tp:taxon-name>, <tp:taxon-name><tp:taxon-name-part taxon-name-part-type="family">Scarabaeidae</tp:taxon-name-part></tp:taxon-name>, <tp:taxon-name><tp:taxon-name-part taxon-name-part-type="subfamily">Dynastinae</tp:taxon-name-part></tp:taxon-name>)</article-title><source>Zookeys</source><day>22</day><month>3</month><year>2018</year><volume>2018</volume><issue>745</issue><fpage>1</fpage><lpage>99</lpage><pub-id pub-id-type="doi">10.3897/zookeys.745.23683</pub-id></mixed-citation></tp:treatment-meta><tp:nomenclature><tp:taxon-name>
              <tp:taxon-name-part taxon-name-part-type="genus" reg="Stenocrates">Stenocrates</tp:taxon-name-part>
            </tp:taxon-name><tp:taxon-authority>Burmeister, 1847</tp:taxon-authority></tp:nomenclature><tp:treatment-sec sec-type="type species" id="SECID0EWVDM"><title>Type species.</title><p>
              <italic><tp:taxon-name><tp:taxon-name-part taxon-name-part-type="genus" reg="Scarabaeus">Scarabaeus</tp:taxon-name-part> <tp:taxon-name-part taxon-name-part-type="species" reg="laborator">laborator</tp:taxon-name-part></tp:taxon-name></italic> Fabricius, subsequent designation by <xref ref-type="bibr" rid="B70">Casey 1915</xref>: 114.</p></tp:treatment-sec><tp:treatment-sec sec-type="Valid taxa" id="SECID0ELWDM"><title>Valid taxa.</title><p>52 species and subspecies.</p><p>The enigmatic genus <italic><tp:taxon-name><tp:taxon-name-part taxon-name-part-type="genus" reg="Stenocrates">Stenocrates</tp:taxon-name-part></tp:taxon-name></italic> comprises 52 taxa distributed from Mexico south throughout South America (except Chile) and Jamaica (Fig. <xref ref-type="fig" rid="F29">63</xref>). Species diversity in the group is highest in the tropical forests of Brazil, especially the northern and western states of Amazonas, Pará, Acre, and Rondônia. Many <italic><tp:taxon-name><tp:taxon-name-part taxon-name-part-type="genus" reg="Stenocrates">Stenocrates</tp:taxon-name-part></tp:taxon-name></italic> species are also known from eastern Brazil, especially Bahia, Espírito Santo, São Paulo, and Santa Catarina. <italic><tp:taxon-name><tp:taxon-name-part taxon-name-part-type="genus" reg="Stenocrates">Stenocrates</tp:taxon-name-part></tp:taxon-name></italic> species are problematic to identify due to conserved external morphology among species, making the group, “…possibly the most difficult genus of <tp:taxon-name><tp:taxon-name-part taxon-name-part-type="subfamily">Dynastinae</tp:taxon-name-part></tp:taxon-name> in the Americas with which to work” (<xref ref-type="bibr" rid="B371">Ratcliffe and Cave 2015</xref>). Male paramere morphology is diagnostic for species-level identification in the genus, and females not associated with males at the time of collection cannot be reliably identified with existing literature. Nothing is known about the natural history and biology of <italic><tp:taxon-name><tp:taxon-name-part taxon-name-part-type="genus" reg="Stenocrates">Stenocrates</tp:taxon-name-part></tp:taxon-name></italic> species. Adults can be collected at lights at night (<xref ref-type="bibr" rid="B139">Endrődi 1969a</xref>, <xref ref-type="bibr" rid="B367">Ratcliffe and Cave 2006</xref>, <xref ref-type="bibr" rid="B363">Ratcliffe 2014</xref>, <xref ref-type="bibr" rid="B364">2015</xref>). Immature stages are undescribed for the genus.</p><fig id="F29" position="float" orientation="portrait"><label>Figure 63.</label><caption><p>Country-level distribution of <italic><tp:taxon-name><tp:taxon-name-part taxon-name-part-type="genus" reg="Stenocrates">Stenocrates</tp:taxon-name-part></tp:taxon-name></italic> species and subspecies in Meso-, Central, and South America and the West Indies. Numbers indicate taxa per country.</p></caption><graphic xmlns:xlink="http://www.w3.org/1999/xlink" xlink:href="zookeys-745-001-g029.jpg" position="float" orientation="portrait" xlink:type="simple" id="oo_192352.jpg"/></fig><!--PageBreak--><p>
              <italic><tp:taxon-name><tp:taxon-name-part taxon-name-part-type="genus" reg="Stenocrates">Stenocrates</tp:taxon-name-part></tp:taxon-name></italic> was erected by <xref ref-type="bibr" rid="B63">Burmeister (1847)</xref> for species that he considered highly similar to the historical concept of <italic><tp:taxon-name><tp:taxon-name-part taxon-name-part-type="genus" reg="Chalepus">Chalepus</tp:taxon-name-part></tp:taxon-name></italic>, except for the lack of dimorphic protarsi. <xref ref-type="bibr" rid="B63">Burmeister (1847)</xref> included 4 species in <italic><tp:taxon-name><tp:taxon-name-part taxon-name-part-type="genus" reg="Stenocrates">Stenocrates</tp:taxon-name-part></tp:taxon-name></italic> and speculated that <italic><tp:taxon-name><tp:taxon-name-part taxon-name-part-type="genus" reg="Melolontha">Melolontha</tp:taxon-name-part> <tp:taxon-name-part taxon-name-part-type="species" reg="rufipennis">rufipennis</tp:taxon-name-part></tp:taxon-name></italic> Fabricius could also be a member of the genus. Descriptions of new species of <italic><tp:taxon-name><tp:taxon-name-part taxon-name-part-type="genus" reg="Stenocrates">Stenocrates</tp:taxon-name-part></tp:taxon-name></italic> were slow to accumulate in the 19<sup>th</sup> and early 20<sup>th</sup> century. <xref ref-type="bibr" rid="B229">Kirsch (1870)</xref> described the sixth <italic><tp:taxon-name><tp:taxon-name-part taxon-name-part-type="genus" reg="Stenocrates">Stenocrates</tp:taxon-name-part></tp:taxon-name></italic> species from Colombia. <xref ref-type="bibr" rid="B33">Bates (1888)</xref> examined <italic><tp:taxon-name><tp:taxon-name-part taxon-name-part-type="genus" reg="Scarabaeus">S.</tp:taxon-name-part> <tp:taxon-name-part taxon-name-part-type="species" reg="laborator">laborator</tp:taxon-name-part></tp:taxon-name></italic> specimens from Mexico and noted that the simple protarsi of the males and dorsoventrally flattened tibiae separated diagnosed <italic><tp:taxon-name><tp:taxon-name-part taxon-name-part-type="genus" reg="Stenocrates">Stenocrates</tp:taxon-name-part></tp:taxon-name></italic> within <tp:taxon-name><tp:taxon-name-part taxon-name-part-type="tribe">Cyclocephalini</tp:taxon-name-part></tp:taxon-name>. <italic><tp:taxon-name><tp:taxon-name-part taxon-name-part-type="genus" reg="Stenocrates">Stenocrates</tp:taxon-name-part></tp:taxon-name></italic> was compared to <italic><tp:taxon-name><tp:taxon-name-part taxon-name-part-type="genus" reg="Euetheola">Euetheola</tp:taxon-name-part></tp:taxon-name></italic> by <xref ref-type="bibr" rid="B33">Bates (1888)</xref> stating that the form of the mandibles and the proximal tarsomeres served to separate these genera. <xref ref-type="bibr" rid="B22">Arrow (1911</xref>, <xref ref-type="bibr" rid="B23">1913</xref>) added two new species to <italic><tp:taxon-name><tp:taxon-name-part taxon-name-part-type="genus" reg="Stenocrates">Stenocrates</tp:taxon-name-part></tp:taxon-name></italic>, but he did not offer a diagnosis for the genus or make meaningful character comparisons for the genus. <italic><tp:taxon-name><tp:taxon-name-part taxon-name-part-type="genus" reg="Stenocrates">Stenocrates</tp:taxon-name-part></tp:taxon-name></italic> was revised by <xref ref-type="bibr" rid="B135">Endrődi (1966</xref>, <xref ref-type="bibr" rid="B155">1985a</xref>), and many new species have been described since that work, which have not been incorporated into a comprehensive identification key.</p><!--PageBreak--><p>
              <italic><tp:taxon-name><tp:taxon-name-part taxon-name-part-type="genus" reg="Stenocrates">Stenocrates</tp:taxon-name-part></tp:taxon-name></italic> species can be recognized by the following combination of characters: 1) dorsal coloration black or dark brown and without maculae; 2) body convex, not strongly anteroposteriorly compressed or dorsoventrally flattened; 3) clypeus trapezoidal with apex truncate in dorsal view; 4) frontoclypeal suture complete medially; 5) males with anterolateral margin of the mandibles lacking weak tooth; 6) mandibular molar area with rows of circular micropunctures; 7) mandibular molar area on proximal margin without semicircular depressed pits; 8) galea of maxilla on inner surface with 2 fused basal teeth, 2 fused medial teeth, and 2 fused apical teeth (2-2-2 arrangement); 9) pronotum with broadly incomplete beaded basal margin; 10) pronotum with narrowly incomplete beaded apical margin; 11) males and females with 3 protibial teeth on lateral margin, basal tooth not greatly reduced, only slightly removed from apical 2 teeth, and oriented laterally; 12) protibial spur straight to weakly deflexed; 13) males and females with protarsal claws simple (not cleft) and not enlarged; 14) mesocoxae not widely separated, nearly touching; 15) metacoxae on lateral edge without transverse, depressed sulcus; 16) metacoxae with lateral edge perpendicular to ventral surface; 17) meso- and metatibiae with distal, transverse carinae; 18) meso- and metatibiae dorsoventrally flattened and laterally expanded; 19) anterior edge of hindwing distal to apical hinge with erect setae and lacking produced, membranous border; 20) vein RA with single row of pegs proximal to apical hinge; 21) propygidium not expanded, propygidium and pygidium not rigidly fused.</p></tp:treatment-sec><ref-list><ref id="B70"><mixed-citation xmlns:xlink="http://www.w3.org/1999/xlink" xlink:type="simple">
          <person-group><name name-style="western"><surname>Casey</surname><given-names>TL</given-names></name></person-group> (<year>1915</year>) <article-title>A review of the American species of <tp:taxon-name><tp:taxon-name-part taxon-name-part-type="subfamily">Rutelinae</tp:taxon-name-part></tp:taxon-name>, <tp:taxon-name><tp:taxon-name-part taxon-name-part-type="subfamily">Dynastinae</tp:taxon-name-part></tp:taxon-name> and <tp:taxon-name><tp:taxon-name-part taxon-name-part-type="subfamily">Cetoniinae</tp:taxon-name-part></tp:taxon-name>.</article-title> <source>Memoirs on the <tp:taxon-name><tp:taxon-name-part taxon-name-part-type="order">Coleoptera</tp:taxon-name-part></tp:taxon-name></source> <volume>11</volume>: <fpage>1</fpage>–<lpage>347</lpage>.</mixed-citation></ref><ref id="B371"><mixed-citation xmlns:xlink="http://www.w3.org/1999/xlink" xlink:type="simple">
          <person-group><name name-style="western"><surname>Ratcliffe</surname><given-names>BC</given-names></name><name name-style="western"><surname>Cave</surname><given-names>RD</given-names></name></person-group> (<year>2015</year>) <article-title>The dynastine scarab beetles of the West Indies (<tp:taxon-name><tp:taxon-name-part taxon-name-part-type="order">Coleoptera</tp:taxon-name-part></tp:taxon-name>: <tp:taxon-name><tp:taxon-name-part taxon-name-part-type="family">Scarabaeidae</tp:taxon-name-part></tp:taxon-name>: <tp:taxon-name><tp:taxon-name-part taxon-name-part-type="subfamily">Dynastinae</tp:taxon-name-part></tp:taxon-name>).</article-title> <source>Bulletin of the University of Nebraska State Museum</source> <volume>28</volume>: <fpage>1</fpage>–<lpage>346</lpage>.</mixed-citation></ref><ref id="B139"><mixed-citation xmlns:xlink="http://www.w3.org/1999/xlink" xlink:type="simple">
          <person-group><name name-style="western"><surname>Endrődi</surname><given-names>S</given-names></name></person-group> (<year>1969a</year>) <article-title>The scientific results of the Hungarian Soil Zoological expeditions to South America 8. <tp:taxon-name><tp:taxon-name-part taxon-name-part-type="subfamily">Dynastinae</tp:taxon-name-part></tp:taxon-name> (Col., <tp:taxon-name><tp:taxon-name-part taxon-name-part-type="family">Melolonthidae</tp:taxon-name-part></tp:taxon-name>).</article-title> <source>Folia Entomologica Hungarica</source> <volume>22</volume>: <fpage>377</fpage>–<lpage>382</lpage>.</mixed-citation></ref><ref id="B367"><mixed-citation xmlns:xlink="http://www.w3.org/1999/xlink" xlink:type="simple">
          <person-group><name name-style="western"><surname>Ratcliffe</surname><given-names>BC</given-names></name><name name-style="western"><surname>Cave</surname><given-names>RD</given-names></name></person-group> (<year>2006</year>) <article-title>The dynastine scarab beetles of Honduras, Nicaragua and El Salvador (<tp:taxon-name><tp:taxon-name-part taxon-name-part-type="order">Coleoptera</tp:taxon-name-part></tp:taxon-name>: <tp:taxon-name><tp:taxon-name-part taxon-name-part-type="family">Scarabaeidae</tp:taxon-name-part></tp:taxon-name>: <tp:taxon-name><tp:taxon-name-part taxon-name-part-type="subfamily">Dynastinae</tp:taxon-name-part></tp:taxon-name>).</article-title> <source>Bulletin of the University of Nebraska State Museum</source> <volume>21</volume>: <fpage>1</fpage>–<lpage>424</lpage>.</mixed-citation></ref><ref id="B363"><mixed-citation xmlns:xlink="http://www.w3.org/1999/xlink" xlink:type="simple">
          <person-group><name name-style="western"><surname>Ratcliffe</surname><given-names>BC</given-names></name></person-group> (<year>2014</year>) <article-title>A new genus and species of <tp:taxon-name><tp:taxon-name-part taxon-name-part-type="subfamily">Dynastinae</tp:taxon-name-part></tp:taxon-name> (<tp:taxon-name><tp:taxon-name-part taxon-name-part-type="order">Coleoptera</tp:taxon-name-part></tp:taxon-name>: <tp:taxon-name><tp:taxon-name-part taxon-name-part-type="family">Scarabaeidae</tp:taxon-name-part></tp:taxon-name>) from the Galápagos Islands, Ecuador, other new species of <tp:taxon-name><tp:taxon-name-part taxon-name-part-type="tribe">Cyclocephalini</tp:taxon-name-part></tp:taxon-name>, <tp:taxon-name><tp:taxon-name-part taxon-name-part-type="tribe">Pentodontini</tp:taxon-name-part></tp:taxon-name>, and <tp:taxon-name><tp:taxon-name-part taxon-name-part-type="tribe">Phileurini</tp:taxon-name-part></tp:taxon-name> from South America, and a revised key to the genera of New World <tp:taxon-name><tp:taxon-name-part taxon-name-part-type="tribe">Pentodontini</tp:taxon-name-part></tp:taxon-name>.</article-title> <source>The Coleopterists Bulletin</source> <volume>68</volume>: <fpage>663</fpage>–<lpage>680</lpage>. <ext-link xlink:type="simple" ext-link-type="doi" xlink:href="10.1649/0010-065X-68.4.663">https://doi.org/10.1649/0010-065X-68.4.663</ext-link></mixed-citation></ref><ref id="B364"><mixed-citation xmlns:xlink="http://www.w3.org/1999/xlink" xlink:type="simple">
          <person-group><name name-style="western"><surname>Ratcliffe</surname><given-names>BC</given-names></name></person-group> (<year>2015</year>) <article-title>A revised catalog of the species <italic><tp:taxon-name><tp:taxon-name-part taxon-name-part-type="genus">Stenocrates</tp:taxon-name-part></tp:taxon-name></italic> Burmeister (<tp:taxon-name><tp:taxon-name-part taxon-name-part-type="order">Coleoptera</tp:taxon-name-part></tp:taxon-name>: <tp:taxon-name><tp:taxon-name-part taxon-name-part-type="family">Scarabaeidae</tp:taxon-name-part></tp:taxon-name>: <tp:taxon-name><tp:taxon-name-part taxon-name-part-type="subfamily">Dynastinae</tp:taxon-name-part></tp:taxon-name>: <tp:taxon-name><tp:taxon-name-part taxon-name-part-type="tribe">Cyclocephalini</tp:taxon-name-part></tp:taxon-name>), with descriptions of three new species from Peru and Brazil and <italic><tp:taxon-name><tp:taxon-name-part taxon-name-part-type="genus">Stenocrates</tp:taxon-name-part> <tp:taxon-name-part taxon-name-part-type="species">inpai</tp:taxon-name-part></tp:taxon-name></italic> Ratcliffe, 1978 placed in junior synonymy with <italic><tp:taxon-name><tp:taxon-name-part taxon-name-part-type="genus">Stenocrates</tp:taxon-name-part> <tp:taxon-name-part taxon-name-part-type="species">popei</tp:taxon-name-part></tp:taxon-name></italic> Endrődi, 1971.</article-title> <source>The Coleopterists Bulletin</source> <volume>69</volume>: <fpage>773</fpage>–<lpage>779</lpage>. <ext-link xlink:type="simple" ext-link-type="doi" xlink:href="10.1649/0010-065X-69.4.773">https://doi.org/10.1649/0010-065X-69.4.773</ext-link></mixed-citation></ref><ref id="B63"><mixed-citation xmlns:xlink="http://www.w3.org/1999/xlink" xlink:type="simple">
          <person-group><name name-style="western"><surname>Burmeister</surname><given-names>H</given-names></name></person-group> (<year>1847</year>) <source>Handbuch der Entomologie, volume 5.</source> <publisher-name>TCF Enslin</publisher-name>, <publisher-loc>Berlin</publisher-loc>, <size units="page">584 pp</size>.</mixed-citation></ref><ref id="B229"><mixed-citation xmlns:xlink="http://www.w3.org/1999/xlink" xlink:type="simple">
          <person-group><name name-style="western"><surname>Kirsch</surname><given-names>T</given-names></name></person-group> (<year>1870</year>) <article-title>Beiträge zur Käferfauna von Bogotà (Sechstes Stück).</article-title> <source>Berliner Entomologische Zeitschrift</source> <volume>14</volume>: <fpage>337</fpage>–<lpage>378</lpage>.</mixed-citation></ref><ref id="B33"><mixed-citation xmlns:xlink="http://www.w3.org/1999/xlink" xlink:type="simple">
          <person-group><name name-style="western"><surname>Bates</surname><given-names>HW</given-names></name></person-group> (<year>1888</year>) <article-title>Pectinicornia and <tp:taxon-name><tp:taxon-name-part taxon-name-part-type="genus">Lamellicornia</tp:taxon-name-part></tp:taxon-name>, Family <tp:taxon-name><tp:taxon-name-part taxon-name-part-type="family">Dynastidae</tp:taxon-name-part></tp:taxon-name>.</article-title> In: <person-group><name name-style="western"><surname>Salvin</surname><given-names>O</given-names></name><name name-style="western"><surname>Godman</surname><given-names>FD</given-names></name></person-group> (<role>Eds</role>) <issue-title>Biologia Centrali–Americana.</issue-title> <source><tp:taxon-name><tp:taxon-name-part taxon-name-part-type="class">Insecta</tp:taxon-name-part></tp:taxon-name>, <tp:taxon-name><tp:taxon-name-part taxon-name-part-type="order">Coleoptera</tp:taxon-name-part></tp:taxon-name>, volume 2, part 2. RH Porter, London</source>, <fpage>296</fpage>–<lpage>342</lpage>.</mixed-citation></ref><ref id="B22"><mixed-citation xmlns:xlink="http://www.w3.org/1999/xlink" xlink:type="simple">
          <person-group><name name-style="western"><surname>Arrow</surname><given-names>GJ</given-names></name></person-group> (<year>1911</year>) Notes on the coleopterous subfamily <tp:taxon-name><tp:taxon-name-part taxon-name-part-type="subfamily">Dynastinae</tp:taxon-name-part></tp:taxon-name>, with descriptions of new genera and species. The Annals and Magazine of Natural History (Series 8)8: 151–176.</mixed-citation></ref><ref id="B23"><mixed-citation xmlns:xlink="http://www.w3.org/1999/xlink" xlink:type="simple">
          <person-group><name name-style="western"><surname>Arrow</surname><given-names>GJ</given-names></name></person-group> (<year>1913</year>) Some new species of lamellicorn beetles from Brazil. The Annals and Magazine of Natural History (Series 8) 11: 456–466. <ext-link xlink:type="simple" ext-link-type="doi" xlink:href="10.1080/00222931308693338">https://doi.org/10.1080/00222931308693338</ext-link></mixed-citation></ref><ref id="B135"><mixed-citation xmlns:xlink="http://www.w3.org/1999/xlink" xlink:type="simple">
          <person-group><name name-style="western"><surname>Endrődi</surname><given-names>S</given-names></name></person-group> (<year>1966</year>) <article-title>Monographie der <tp:taxon-name><tp:taxon-name-part taxon-name-part-type="subfamily">Dynastinae</tp:taxon-name-part></tp:taxon-name> (<tp:taxon-name><tp:taxon-name-part taxon-name-part-type="order">Coleoptera</tp:taxon-name-part></tp:taxon-name>, <tp:taxon-name><tp:taxon-name-part taxon-name-part-type="genus">Lamellicornia</tp:taxon-name-part></tp:taxon-name>). I. Teil.</article-title> <source>Entomologische Abhandlungen des Staatlichen Museums für Tierkunde Dresden</source> <volume>33</volume>: <fpage>1</fpage>–<lpage>460</lpage>.</mixed-citation></ref><ref id="B155"><mixed-citation xmlns:xlink="http://www.w3.org/1999/xlink" xlink:type="simple">
          <person-group><name name-style="western"><surname>Endrődi</surname><given-names>S</given-names></name></person-group> (<year>1985a</year>) <source>The <tp:taxon-name><tp:taxon-name-part taxon-name-part-type="subfamily">Dynastinae</tp:taxon-name-part></tp:taxon-name> of the World. Dr. W.</source> <publisher-name>Junk Publisher</publisher-name>, <publisher-loc>Dordrecht</publisher-loc>, <size units="page">800 pp</size>. [+ 46 pls]</mixed-citation></ref></ref-list></tp:taxon-treatment>
