# Supplementary material for: Synopsis of the cyclocephaline scarab beetles (Coleoptera, Scarabaeidae, Dynastinae)
Source: Zookeys. 2018 Mar 22;(745):1–99. doi: 10.3897/zookeys.745.23683 (PMC5904508; doi:10.3897/zookeys.745.23683)
Supplement: XML Treatment for Surutu [file zookeys.745.23683-treatment14.xml]

<!DOCTYPE tp:taxon-treatment
  PUBLIC "-//TaxonX//DTD Taxonomic Treatment Publishing DTD v0 20100105//EN" "tax-treatment-NSO.dtd">
<tp:taxon-treatment xmlns:tp="http://www.plazi.org/taxpub"><tp:treatment-meta><kwd-group><label>Taxon classification</label><kwd><named-content xmlns:xlink="http://www.w3.org/1999/xlink" content-type="kingdom">Animalia</named-content></kwd><kwd><named-content xmlns:xlink="http://www.w3.org/1999/xlink" content-type="order">Coleoptera</named-content></kwd><kwd><named-content xmlns:xlink="http://www.w3.org/1999/xlink" content-type="family">Scarabaeidae</named-content></kwd></kwd-group><mixed-citation publication-type="journal"><person-group><name><surname>Moore</surname><given-names>Matthew R.</given-names></name><name><surname>Cave</surname><given-names>Ronald D.</given-names></name><name><surname>Branham</surname><given-names>Marc A.</given-names></name></person-group><article-title>Synopsis of the cyclocephaline scarab beetles (<tp:taxon-name><tp:taxon-name-part taxon-name-part-type="order">Coleoptera</tp:taxon-name-part></tp:taxon-name>, <tp:taxon-name><tp:taxon-name-part taxon-name-part-type="family">Scarabaeidae</tp:taxon-name-part></tp:taxon-name>, <tp:taxon-name><tp:taxon-name-part taxon-name-part-type="subfamily">Dynastinae</tp:taxon-name-part></tp:taxon-name>)</article-title><source>Zookeys</source><day>22</day><month>3</month><year>2018</year><volume>2018</volume><issue>745</issue><fpage>1</fpage><lpage>99</lpage><pub-id pub-id-type="doi">10.3897/zookeys.745.23683</pub-id></mixed-citation></tp:treatment-meta><tp:nomenclature><tp:taxon-name>
              <tp:taxon-name-part taxon-name-part-type="genus" reg="Surutu">Surutu</tp:taxon-name-part>
            </tp:taxon-name><tp:taxon-authority>Martínez, 1955</tp:taxon-authority></tp:nomenclature><tp:treatment-sec sec-type="type species" id="SECID0EU5DM"><title>Type species.</title><p>
              <italic><tp:taxon-name><tp:taxon-name-part taxon-name-part-type="genus" reg="Surutu">Surutu</tp:taxon-name-part> <tp:taxon-name-part taxon-name-part-type="species" reg="dytiscoides">dytiscoides</tp:taxon-name-part></tp:taxon-name></italic> Martínez, 1955: 245–249, by monotypy.</p></tp:treatment-sec><tp:treatment-sec sec-type="Valid taxa" id="SECID0EF6DM"><title>Valid taxa.</title><p>Five species.</p><p>The five species of the South American genus <italic><tp:taxon-name><tp:taxon-name-part taxon-name-part-type="genus" reg="Surutu">Surutu</tp:taxon-name-part></tp:taxon-name></italic> are distributed in Colombia, Bolivia, and Brazil (<xref ref-type="bibr" rid="B276">Martínez 1955</xref>, <xref ref-type="bibr" rid="B88">D’Andretta and Martínez 1956</xref>, <xref ref-type="bibr" rid="B135">Endrődi 1966</xref>, <xref ref-type="bibr" rid="B147">1975a</xref>, <xref ref-type="bibr" rid="B155">1985a</xref>, <xref ref-type="bibr" rid="B350">Ratcliffe 1981</xref>, <xref ref-type="bibr" rid="B9">Andreazze 2001</xref>, <xref ref-type="bibr" rid="B322">Otavo et al. 2013</xref>) (Fig. <xref ref-type="fig" rid="F30">64</xref>). These spectacular black species are truly the monsters of the <tp:taxon-name><tp:taxon-name-part taxon-name-part-type="tribe">Cyclocephalini</tp:taxon-name-part></tp:taxon-name>, with some specimens of <italic><tp:taxon-name><tp:taxon-name-part taxon-name-part-type="genus" reg="Surutu">Surutu</tp:taxon-name-part> <tp:taxon-name-part taxon-name-part-type="species" reg="seabrai">seabrai</tp:taxon-name-part></tp:taxon-name></italic> D’Andretta and Martínez measuring over 4 cm in length. Nothing is known about the biology of <italic><tp:taxon-name><tp:taxon-name-part taxon-name-part-type="genus" reg="Surutu">Surutu</tp:taxon-name-part></tp:taxon-name></italic> species. At least some species are attracted to lights at night (<xref ref-type="bibr" rid="B350">Ratcliffe 1981</xref>). The immature stages are undescribed for the genus as currently circumscribed.</p><fig id="F30" position="float" orientation="portrait"><label>Figure 64.</label><caption><p>Country-level distribution of <italic><tp:taxon-name><tp:taxon-name-part taxon-name-part-type="genus" reg="Surutu">Surutu</tp:taxon-name-part></tp:taxon-name></italic> species in South America. Numbers indicate taxa per country.</p></caption><graphic xmlns:xlink="http://www.w3.org/1999/xlink" xlink:href="zookeys-745-001-g030.jpg" position="float" orientation="portrait" xlink:type="simple" id="oo_192353.jpg"/></fig><p>
              <italic><tp:taxon-name><tp:taxon-name-part taxon-name-part-type="genus" reg="Surutu">Surutu</tp:taxon-name-part></tp:taxon-name></italic> species can be recognized by the following combination of characters: 1) dorsal coloration dark piceous to black; 2) body dorsoventrally flattened; 3) clypeus rounded to parabolic in dorsal view; 4) frontoclypeal suture incomplete medially; 5) apex of mentum narrowly and deeply emarginated (in <italic><tp:taxon-name><tp:taxon-name-part taxon-name-part-type="genus" reg="Surutu">S.</tp:taxon-name-part> <tp:taxon-name-part taxon-name-part-type="species" reg="dytiscoides">dytiscoides</tp:taxon-name-part></tp:taxon-name></italic> and <italic><tp:taxon-name><tp:taxon-name-part taxon-name-part-type="genus" reg="Surutu">S.</tp:taxon-name-part> <tp:taxon-name-part taxon-name-part-type="species" reg="seabrai">seabrai</tp:taxon-name-part></tp:taxon-name></italic>; other species unknown); 6) anterolateral margin of mandible lacking tooth; 7) galea of maxilla dorsoventrally flattened (in <italic><tp:taxon-name><tp:taxon-name-part taxon-name-part-type="genus" reg="Surutu">S.</tp:taxon-name-part> <tp:taxon-name-part taxon-name-part-type="species" reg="dytiscoides">dytiscoides</tp:taxon-name-part></tp:taxon-name></italic> and <italic><tp:taxon-name><tp:taxon-name-part taxon-name-part-type="genus" reg="Surutu">S.</tp:taxon-name-part> <tp:taxon-name-part taxon-name-part-type="species" reg="seabrai">seabrai</tp:taxon-name-part></tp:taxon-name></italic>; other species unknown); 8) galea on inner surface at base with large, flattened, blade-like, bifurcated tooth (in <italic><tp:taxon-name><tp:taxon-name-part taxon-name-part-type="genus" reg="Surutu">S.</tp:taxon-name-part> <tp:taxon-name-part taxon-name-part-type="species" reg="dytiscoides">dytiscoides</tp:taxon-name-part></tp:taxon-name></italic> and <italic><tp:taxon-name><tp:taxon-name-part taxon-name-part-type="genus" reg="Surutu">S.</tp:taxon-name-part> <tp:taxon-name-part taxon-name-part-type="species" reg="seabrai">seabrai</tp:taxon-name-part></tp:taxon-name></italic>; other species unknown); 9) galea on inner surface with 7 teeth in 2-1-1-1-2 arrangement from base to apex (in <italic><tp:taxon-name><tp:taxon-name-part taxon-name-part-type="genus" reg="Surutu">S.</tp:taxon-name-part> <tp:taxon-name-part taxon-name-part-type="species" reg="dytiscoides">dytiscoides</tp:taxon-name-part></tp:taxon-name></italic> and <italic><tp:taxon-name><tp:taxon-name-part taxon-name-part-type="genus" reg="Surutu">S.</tp:taxon-name-part> <tp:taxon-name-part taxon-name-part-type="species" reg="seabrai">seabrai</tp:taxon-name-part></tp:taxon-name></italic>; other species unknown); 10) apical and basal beaded margins of pronotum incomplete at middle (in <italic><tp:taxon-name><tp:taxon-name-part taxon-name-part-type="genus" reg="Surutu">S.</tp:taxon-name-part> <tp:taxon-name-part taxon-name-part-type="species" reg="dytiscoides">dytiscoides</tp:taxon-name-part></tp:taxon-name></italic> and <italic><tp:taxon-name><tp:taxon-name-part taxon-name-part-type="genus" reg="Surutu">S.</tp:taxon-name-part> <tp:taxon-name-part taxon-name-part-type="species" reg="seabrai">seabrai</tp:taxon-name-part></tp:taxon-name></italic>; other species unknown); 11) anterior membrane of the pronotum interrupted before lateral pronotal margins (in <italic><tp:taxon-name><tp:taxon-name-part taxon-name-part-type="genus" reg="Surutu">S.</tp:taxon-name-part> <tp:taxon-name-part taxon-name-part-type="species" reg="dytiscoides">dytiscoides</tp:taxon-name-part></tp:taxon-name></italic> and <italic><tp:taxon-name><tp:taxon-name-part taxon-name-part-type="genus" reg="Surutu">S.</tp:taxon-name-part> <tp:taxon-name-part taxon-name-part-type="species" reg="seabrai">seabrai</tp:taxon-name-part></tp:taxon-name></italic>; other species unknown); 12) protibia with 3 teeth in both sexes; 13) protibial spur straight to weakly reflexed; 14) males with protibial spur articulated at base, not fused to protibia; 15) males with inner protarsal claw thickened and narrowly cleft at apex (claw apex entire in <italic><tp:taxon-name><tp:taxon-name-part taxon-name-part-type="genus" reg="Surutu">S.</tp:taxon-name-part> <tp:taxon-name-part taxon-name-part-type="species" reg="fenni">fenni</tp:taxon-name-part></tp:taxon-name></italic> Ratcliffe and <italic><tp:taxon-name><tp:taxon-name-part taxon-name-part-type="genus" reg="Surutu">S.</tp:taxon-name-part> <tp:taxon-name-part taxon-name-part-type="species" reg="schulzei">schulzei</tp:taxon-name-part></tp:taxon-name></italic> Endrődi); 16) mesocoxae not widely separated, nearly touching; 17), metacoxae with lateral edge perpendicular to ventral surface; 18) apices of the meso- and metatibiae with a corbel (in <italic><tp:taxon-name><tp:taxon-name-part taxon-name-part-type="genus" reg="Surutu">S.</tp:taxon-name-part> <tp:taxon-name-part taxon-name-part-type="species" reg="dytiscoides">dytiscoides</tp:taxon-name-part></tp:taxon-name></italic> and <italic><tp:taxon-name><tp:taxon-name-part taxon-name-part-type="genus" reg="Surutu">S.</tp:taxon-name-part> <tp:taxon-name-part taxon-name-part-type="species" reg="seabrai">seabrai</tp:taxon-name-part></tp:taxon-name></italic>; other species unknown); 19) anterior edge of hindwing distal to apical hinge lacking membranous border; 20) anterior edge of hindwing distal to apical hinge with decumbent setae surrounding the vein and originating away from the hinge; 21) vein RA with single row of pegs proximal to apical hinge.</p><p>Some characters of the head, mouthparts, and elytra of <italic><tp:taxon-name><tp:taxon-name-part taxon-name-part-type="genus" reg="Surutu">Surutu</tp:taxon-name-part></tp:taxon-name></italic> have been compared to <italic><tp:taxon-name><tp:taxon-name-part taxon-name-part-type="genus" reg="Ancognatha">Ancognatha</tp:taxon-name-part></tp:taxon-name></italic>, <italic><tp:taxon-name><tp:taxon-name-part taxon-name-part-type="genus" reg="Cyclocephala">Cyclocephala</tp:taxon-name-part></tp:taxon-name></italic>, and <italic><tp:taxon-name><tp:taxon-name-part taxon-name-part-type="genus" reg="Mimeoma">Mimeoma</tp:taxon-name-part></tp:taxon-name></italic> (<xref ref-type="bibr" rid="B276">Martínez 1955</xref>, <xref ref-type="bibr" rid="B88">D’Andretta and Martínez 1956</xref>). The parabolic and rounded clypeal apex in <italic><tp:taxon-name><tp:taxon-name-part taxon-name-part-type="genus" reg="Surutu">Surutu</tp:taxon-name-part></tp:taxon-name></italic> species is like the clypeal form in several <italic><tp:taxon-name><tp:taxon-name-part taxon-name-part-type="genus" reg="Ancognatha">Ancognatha</tp:taxon-name-part></tp:taxon-name></italic> species. <italic><tp:taxon-name><tp:taxon-name-part taxon-name-part-type="genus" reg="Surutu">Surutu</tp:taxon-name-part> <tp:taxon-name-part taxon-name-part-type="species" reg="dytiscoides">dytiscoides</tp:taxon-name-part></tp:taxon-name></italic> and <italic><tp:taxon-name><tp:taxon-name-part taxon-name-part-type="genus" reg="Surutu">S.</tp:taxon-name-part> <tp:taxon-name-part taxon-name-part-type="species" reg="seabrai">seabrai</tp:taxon-name-part></tp:taxon-name></italic>, at least, have a deeply emarginated apex of the mentum that is also shared with <italic><tp:taxon-name><tp:taxon-name-part taxon-name-part-type="genus" reg="Ancognatha">Ancognatha</tp:taxon-name-part></tp:taxon-name></italic> species. The single row of RA pegs is also shared between <italic><tp:taxon-name><tp:taxon-name-part taxon-name-part-type="genus" reg="Ancognatha">Ancognatha</tp:taxon-name-part></tp:taxon-name></italic> and <italic><tp:taxon-name><tp:taxon-name-part taxon-name-part-type="genus" reg="Surutu">Surutu</tp:taxon-name-part></tp:taxon-name></italic>, although <italic><tp:taxon-name><tp:taxon-name-part taxon-name-part-type="genus" reg="Ancognatha">Ancognatha</tp:taxon-name-part></tp:taxon-name></italic> species lack setae on the anterior edge of the hindwing distal to the apical hinge. Instead, <italic><tp:taxon-name><tp:taxon-name-part taxon-name-part-type="genus" reg="Ancognatha">Ancognatha</tp:taxon-name-part></tp:taxon-name></italic> have a hindwing membrane like that found in <italic><tp:taxon-name><tp:taxon-name-part taxon-name-part-type="genus" reg="Cyclocephala">Cyclocephala</tp:taxon-name-part></tp:taxon-name></italic>, <italic><tp:taxon-name><tp:taxon-name-part taxon-name-part-type="genus" reg="Augoderia">Augoderia</tp:taxon-name-part></tp:taxon-name></italic>, <italic><tp:taxon-name><tp:taxon-name-part taxon-name-part-type="genus" reg="Arriguttia">Arriguttia</tp:taxon-name-part></tp:taxon-name></italic>, <italic><tp:taxon-name><tp:taxon-name-part taxon-name-part-type="genus" reg="Aspidolea">Aspidolea</tp:taxon-name-part></tp:taxon-name></italic>, and <italic><tp:taxon-name><tp:taxon-name-part taxon-name-part-type="genus" reg="Acrobolbia">Acrobolbia</tp:taxon-name-part></tp:taxon-name></italic>. The dramatic dilations and knobs on the elytral epipleuron of <italic><tp:taxon-name><tp:taxon-name-part taxon-name-part-type="genus" reg="Surutu">S.</tp:taxon-name-part> <tp:taxon-name-part taxon-name-part-type="species" reg="seabrai">seabrai</tp:taxon-name-part></tp:taxon-name></italic> are similar to those found in some <italic><tp:taxon-name><tp:taxon-name-part taxon-name-part-type="genus" reg="Ancognatha">Ancognatha</tp:taxon-name-part></tp:taxon-name></italic> and <italic><tp:taxon-name><tp:taxon-name-part taxon-name-part-type="genus" reg="Cyclocephala">Cyclocephala</tp:taxon-name-part></tp:taxon-name></italic> species.</p><p>The distinctive setae of the hindwings found in <italic><tp:taxon-name><tp:taxon-name-part taxon-name-part-type="genus" reg="Surutu">Surutu</tp:taxon-name-part></tp:taxon-name></italic> are also found in <italic><tp:taxon-name><tp:taxon-name-part taxon-name-part-type="genus" reg="Harposceles">Harposceles</tp:taxon-name-part></tp:taxon-name></italic> and species of the “<italic><tp:taxon-name><tp:taxon-name-part taxon-name-part-type="genus" reg="Cyclocephala">Cyclocephala</tp:taxon-name-part> <tp:taxon-name-part taxon-name-part-type="species" reg="cribrata">cribrata</tp:taxon-name-part></tp:taxon-name></italic> species group” (which included species previously placed in the genera <italic><tp:taxon-name><tp:taxon-name-part taxon-name-part-type="genus" reg="Mononidia">Mononidia</tp:taxon-name-part></tp:taxon-name></italic> and <italic><tp:taxon-name><tp:taxon-name-part taxon-name-part-type="genus" reg="Surutoides">Surutoides</tp:taxon-name-part></tp:taxon-name></italic>) (<xref ref-type="bibr" rid="B102">Dechambre 1997</xref>). These groups also share corbeled meso- and metatibial apices and entirely black coloration. <italic><tp:taxon-name><tp:taxon-name-part taxon-name-part-type="genus" reg="Harposceles">Harposceles</tp:taxon-name-part> <tp:taxon-name-part taxon-name-part-type="species" reg="paradoxus">paradoxus</tp:taxon-name-part></tp:taxon-name></italic> shares other interesting characters with <italic><tp:taxon-name><tp:taxon-name-part taxon-name-part-type="genus" reg="Surutu">Surutu</tp:taxon-name-part></tp:taxon-name></italic> species, suggestive of a close relationship between the two genera. These shared characters include: 1) body strongly dorsoventrally flattened; 2) dorsoventrally flattened maxillary galea; 3) a 7-toothed maxillary galea in a 2-1-1-1-2 arrangement from the base to apex; 4) an incomplete frontoclypeal suture; and 5) the apical pronotal membrane interrupted before the lateral pronotal margins.</p><p>
              <italic><tp:taxon-name><tp:taxon-name-part taxon-name-part-type="genus" reg="Platyphileurus">Platyphileurus</tp:taxon-name-part> <tp:taxon-name-part taxon-name-part-type="species" reg="felscheanus">felscheanus</tp:taxon-name-part></tp:taxon-name></italic> Ohaus (<tp:taxon-name><tp:taxon-name-part taxon-name-part-type="subfamily">Dynastinae</tp:taxon-name-part></tp:taxon-name>: <tp:taxon-name><tp:taxon-name-part taxon-name-part-type="tribe">Oryctini</tp:taxon-name-part></tp:taxon-name>) warrants special discussion here. This species was described twice. <italic><tp:taxon-name><tp:taxon-name-part taxon-name-part-type="genus" reg="Platyphileurus">Platyphileurus</tp:taxon-name-part> <tp:taxon-name-part taxon-name-part-type="species" reg="felscheanus">felscheanus</tp:taxon-name-part></tp:taxon-name></italic> was described from specimens collected from Santa Catarina, Brazil (Ohaus 1910). This new genus was compared to <italic><tp:taxon-name><tp:taxon-name-part taxon-name-part-type="genus" reg="Phileurus">Phileurus</tp:taxon-name-part></tp:taxon-name></italic> Latreille and later included in the tribe <tp:taxon-name><tp:taxon-name-part taxon-name-part-type="tribe">Phileurini</tp:taxon-name-part></tp:taxon-name> (Ohaus 1910, <xref ref-type="bibr" rid="B27">Arrow 1937b</xref>). Endrődi (1975) later described <italic><tp:taxon-name><tp:taxon-name-part taxon-name-part-type="genus" reg="Surutu">Surutu</tp:taxon-name-part> <tp:taxon-name-part taxon-name-part-type="species" reg="jelineki">jelineki</tp:taxon-name-part></tp:taxon-name></italic> from Rio de Janeiro based on two female specimens. Comparison of the types of these species revealed that they are conspecific, with the name <italic><tp:taxon-name><tp:taxon-name-part taxon-name-part-type="genus" reg="Platyphileurus">Platyphileurus</tp:taxon-name-part> <tp:taxon-name-part taxon-name-part-type="species" reg="felscheanus">felscheanus</tp:taxon-name-part></tp:taxon-name></italic> having priority over <italic><tp:taxon-name><tp:taxon-name-part taxon-name-part-type="genus" reg="Surutu">Surutu</tp:taxon-name-part> <tp:taxon-name-part taxon-name-part-type="species" reg="jelineki">jelineki</tp:taxon-name-part></tp:taxon-name></italic> (<xref ref-type="bibr" rid="B189">Grossi et al. 2010</xref>).</p><p>The immatures of <italic><tp:taxon-name><tp:taxon-name-part taxon-name-part-type="genus" reg="Platyphileurus">Platyphileurus</tp:taxon-name-part> <tp:taxon-name-part taxon-name-part-type="species" reg="felscheanus">felscheanus</tp:taxon-name-part></tp:taxon-name></italic> are associated with bromeliads (<xref ref-type="bibr" rid="B189">Grossi et al. 2010</xref>, <xref ref-type="bibr" rid="B5">Albertoni et al. 2014</xref>). Based on examination of larval, pupal, and adult characters, <italic><tp:taxon-name><tp:taxon-name-part taxon-name-part-type="genus" reg="Platyphileurus">P.</tp:taxon-name-part> <tp:taxon-name-part taxon-name-part-type="species" reg="felscheanus">felscheanus</tp:taxon-name-part></tp:taxon-name></italic> was excluded from <tp:taxon-name><tp:taxon-name-part taxon-name-part-type="tribe">Phileurini</tp:taxon-name-part></tp:taxon-name> and proposed to be a member of <tp:taxon-name><tp:taxon-name-part taxon-name-part-type="tribe">Oryctini</tp:taxon-name-part></tp:taxon-name> (<xref ref-type="bibr" rid="B5">Albertoni et al. 2014</xref>). However, there are some intriguing adult character similarities between <italic><tp:taxon-name><tp:taxon-name-part taxon-name-part-type="genus" reg="Platyphileurus">P.</tp:taxon-name-part> <tp:taxon-name-part taxon-name-part-type="species" reg="felscheanus">felscheanus</tp:taxon-name-part></tp:taxon-name></italic> and other <italic><tp:taxon-name><tp:taxon-name-part taxon-name-part-type="genus" reg="Surutu">Surutu</tp:taxon-name-part></tp:taxon-name></italic> species. For example, <italic><tp:taxon-name><tp:taxon-name-part taxon-name-part-type="genus" reg="Platyphileurus">P.</tp:taxon-name-part> <tp:taxon-name-part taxon-name-part-type="species" reg="felscheanus">felscheanus</tp:taxon-name-part></tp:taxon-name></italic> is black, dorsoventrally flattened, and has dimorphic protarsal claw morphology (enlarged in males, simple in females) (Endrődi 1975, <xref ref-type="bibr" rid="B189">Grossi et al. 2010</xref>, <xref ref-type="bibr" rid="B5">Albertoni et al. 2014</xref>). The apices of the metatibiae in <italic><tp:taxon-name><tp:taxon-name-part taxon-name-part-type="genus" reg="Platyphileurus">P.</tp:taxon-name-part> <tp:taxon-name-part taxon-name-part-type="species" reg="felscheanus">felscheanus</tp:taxon-name-part></tp:taxon-name></italic> are “weakly dentate” (<xref ref-type="bibr" rid="B5">Albertoni et al. [2014]</xref>: figure 30). Alternatively, the outer edge of the metatibia figured in <xref ref-type="bibr" rid="B5">Albertoni et al. (2014)</xref> could be considered not to be “weakly dentate”, but corbeled (outer edge produced beyond the inner edge of the tibial apex). This tibial character is found in <italic><tp:taxon-name><tp:taxon-name-part taxon-name-part-type="genus" reg="Surutu">Surutu</tp:taxon-name-part></tp:taxon-name></italic>, <italic><tp:taxon-name><tp:taxon-name-part taxon-name-part-type="genus" reg="Harposceles">Harposceles</tp:taxon-name-part></tp:taxon-name></italic>, and in the “<italic><tp:taxon-name><tp:taxon-name-part taxon-name-part-type="genus" reg="Cyclocephala">Cyclocephala</tp:taxon-name-part> <tp:taxon-name-part taxon-name-part-type="species" reg="cribrata">cribrata</tp:taxon-name-part></tp:taxon-name></italic> species group”. The venter of the meso- and metatarsi in <italic><tp:taxon-name><tp:taxon-name-part taxon-name-part-type="genus" reg="Platyphileurus">P.</tp:taxon-name-part> <tp:taxon-name-part taxon-name-part-type="species" reg="felscheanus">felscheanus</tp:taxon-name-part></tp:taxon-name></italic> is covered with dense, reddish, flattened setae (<xref ref-type="bibr" rid="B5">Albertoni et al. 2014</xref>). Similar flattened, scale-like setae are also found on the venter of the meso- and metatarsi of <italic><tp:taxon-name><tp:taxon-name-part taxon-name-part-type="genus" reg="Surutu">S.</tp:taxon-name-part> <tp:taxon-name-part taxon-name-part-type="species" reg="seabrai">seabrai</tp:taxon-name-part></tp:taxon-name></italic> and <italic><tp:taxon-name><tp:taxon-name-part taxon-name-part-type="genus" reg="Surutu">S.</tp:taxon-name-part> <tp:taxon-name-part taxon-name-part-type="species" reg="dytiscoides">dytiscoides</tp:taxon-name-part></tp:taxon-name></italic>. Future analyses of the tribal placement of <italic><tp:taxon-name><tp:taxon-name-part taxon-name-part-type="genus" reg="Platyphileurus">P.</tp:taxon-name-part> <tp:taxon-name-part taxon-name-part-type="species" reg="felscheanus">felscheanus</tp:taxon-name-part></tp:taxon-name></italic> should focus on adult character comparisons with <italic><tp:taxon-name><tp:taxon-name-part taxon-name-part-type="genus" reg="Surutu">Surutu</tp:taxon-name-part></tp:taxon-name></italic> species and <italic><tp:taxon-name><tp:taxon-name-part taxon-name-part-type="genus" reg="Harposceles">H.</tp:taxon-name-part> <tp:taxon-name-part taxon-name-part-type="species" reg="paradoxus">paradoxus</tp:taxon-name-part></tp:taxon-name></italic>, especially characters of the mandibles, maxillary galea, tibiae, tarsi, parameres, and hind wings.</p><!--PageBreak--></tp:treatment-sec><ref-list><ref id="B276"><mixed-citation xmlns:xlink="http://www.w3.org/1999/xlink" xlink:type="simple">
          <person-group><name name-style="western"><surname>Martínez</surname><given-names>A</given-names></name></person-group> (<year>1955</year>) Un nuevo género y especie de escarabéido dinastino (Col. <tp:taxon-name><tp:taxon-name-part taxon-name-part-type="family">Scarabaeidae</tp:taxon-name-part></tp:taxon-name>, <tp:taxon-name><tp:taxon-name-part taxon-name-part-type="subfamily">Dynastinae</tp:taxon-name-part></tp:taxon-name>). Mitteilungen der Münchner Entomologischen Gesellschaft 44/45: 242–249.</mixed-citation></ref><ref id="B88"><mixed-citation xmlns:xlink="http://www.w3.org/1999/xlink" xlink:type="simple">
          <person-group><name name-style="western"><surname>D’Andretta</surname><given-names>MAV</given-names></name><name name-style="western"><surname>Martínez</surname><given-names>A</given-names></name></person-group> (<year>1956</year>) <article-title>Una nueva especie del género <italic><tp:taxon-name><tp:taxon-name-part taxon-name-part-type="genus">Surutu</tp:taxon-name-part></tp:taxon-name></italic> Martínez.</article-title> <source>Revista Brasileira de Entomologia</source> <volume>4</volume>: <fpage>185</fpage>–<lpage>194</lpage>.</mixed-citation></ref><ref id="B135"><mixed-citation xmlns:xlink="http://www.w3.org/1999/xlink" xlink:type="simple">
          <person-group><name name-style="western"><surname>Endrődi</surname><given-names>S</given-names></name></person-group> (<year>1966</year>) <article-title>Monographie der <tp:taxon-name><tp:taxon-name-part taxon-name-part-type="subfamily">Dynastinae</tp:taxon-name-part></tp:taxon-name> (<tp:taxon-name><tp:taxon-name-part taxon-name-part-type="order">Coleoptera</tp:taxon-name-part></tp:taxon-name>, <tp:taxon-name><tp:taxon-name-part taxon-name-part-type="genus">Lamellicornia</tp:taxon-name-part></tp:taxon-name>). I. Teil.</article-title> <source>Entomologische Abhandlungen des Staatlichen Museums für Tierkunde Dresden</source> <volume>33</volume>: <fpage>1</fpage>–<lpage>460</lpage>.</mixed-citation></ref><ref id="B147"><mixed-citation xmlns:xlink="http://www.w3.org/1999/xlink" xlink:type="simple">
          <person-group><name name-style="western"><surname>Endrődi</surname><given-names>S</given-names></name></person-group> (<year>1975a</year>) <article-title>Zur Gattung <italic><tp:taxon-name><tp:taxon-name-part taxon-name-part-type="genus">Surutu</tp:taxon-name-part></tp:taxon-name></italic> Martínez (<tp:taxon-name><tp:taxon-name-part taxon-name-part-type="order">Coleoptera</tp:taxon-name-part></tp:taxon-name>, <tp:taxon-name><tp:taxon-name-part taxon-name-part-type="family">Melolonthidae</tp:taxon-name-part></tp:taxon-name>, <tp:taxon-name><tp:taxon-name-part taxon-name-part-type="subfamily">Dynastinae</tp:taxon-name-part></tp:taxon-name>).</article-title> <source>Annales Historico–Naturales Musei Nationalis Hungarici</source> <volume>67</volume>: <fpage>155</fpage>–<lpage>158</lpage>.</mixed-citation></ref><ref id="B155"><mixed-citation xmlns:xlink="http://www.w3.org/1999/xlink" xlink:type="simple">
          <person-group><name name-style="western"><surname>Endrődi</surname><given-names>S</given-names></name></person-group> (<year>1985a</year>) <source>The <tp:taxon-name><tp:taxon-name-part taxon-name-part-type="subfamily">Dynastinae</tp:taxon-name-part></tp:taxon-name> of the World. Dr. W.</source> <publisher-name>Junk Publisher</publisher-name>, <publisher-loc>Dordrecht</publisher-loc>, <size units="page">800 pp</size>. [+ 46 pls]</mixed-citation></ref><ref id="B350"><mixed-citation xmlns:xlink="http://www.w3.org/1999/xlink" xlink:type="simple">
          <person-group><name name-style="western"><surname>Ratcliffe</surname><given-names>BC</given-names></name></person-group> (<year>1981</year>) <article-title>New species and distribution records of <italic><tp:taxon-name><tp:taxon-name-part taxon-name-part-type="genus">Surutu</tp:taxon-name-part></tp:taxon-name></italic> from Amazonian Brazil (<tp:taxon-name><tp:taxon-name-part taxon-name-part-type="order">Coleoptera</tp:taxon-name-part></tp:taxon-name>: <tp:taxon-name><tp:taxon-name-part taxon-name-part-type="family">Scarabaeidae</tp:taxon-name-part></tp:taxon-name>: <tp:taxon-name><tp:taxon-name-part taxon-name-part-type="subfamily">Dynastinae</tp:taxon-name-part></tp:taxon-name>).</article-title> <source>The Coleopterists Bulletin</source> <volume>35</volume>: <fpage>107</fpage>–<lpage>112</lpage>.</mixed-citation></ref><ref id="B9"><mixed-citation xmlns:xlink="http://www.w3.org/1999/xlink" xlink:type="simple">
          <person-group><name name-style="western"><surname>Andreazze</surname><given-names>R</given-names></name></person-group> (<year>2001</year>) <article-title>Dinastineos (<tp:taxon-name><tp:taxon-name-part taxon-name-part-type="order">Coleoptera</tp:taxon-name-part></tp:taxon-name>, <tp:taxon-name><tp:taxon-name-part taxon-name-part-type="family">Scarabaeidae</tp:taxon-name-part></tp:taxon-name>, <tp:taxon-name><tp:taxon-name-part taxon-name-part-type="subfamily">Dynastinae</tp:taxon-name-part></tp:taxon-name>) do Parque Naçional do Jaú, Amazonas Brasil.</article-title> <source>Acta Amazonica</source> <volume>31</volume>: <fpage>431</fpage>–<lpage>435</lpage>. <ext-link xlink:type="simple" ext-link-type="doi" xlink:href="10.1590/1809-43922001313435">https://doi.org/10.1590/1809-43922001313435</ext-link></mixed-citation></ref><ref id="B322"><mixed-citation xmlns:xlink="http://www.w3.org/1999/xlink" xlink:type="simple">
          <person-group><name name-style="western"><surname>Otavo</surname><given-names>SE</given-names></name><name name-style="western"><surname>Parrado-Rosselli</surname><given-names>Á</given-names></name><name name-style="western"><surname>Noriega</surname><given-names>JA</given-names></name></person-group> (<year>2013</year>) <article-title>Superfamilia <tp:taxon-name><tp:taxon-name-part taxon-name-part-type="superfamily">Scarabaeoidea</tp:taxon-name-part></tp:taxon-name> (<tp:taxon-name><tp:taxon-name-part taxon-name-part-type="class">Insecta</tp:taxon-name-part></tp:taxon-name>: <tp:taxon-name><tp:taxon-name-part taxon-name-part-type="order">Coleoptera</tp:taxon-name-part></tp:taxon-name>) como elemento bioindicator de perturbación antropogénica en un parque nacional amazónico.</article-title> <source>Revista de Biología Tropical</source> <volume>61</volume>: <fpage>735</fpage>–<lpage>752</lpage>. <ext-link xlink:type="simple" ext-link-type="doi" xlink:href="10.15517/rbt.v61i2.11219">https://doi.org/10.15517/rbt.v61i2.11219</ext-link></mixed-citation></ref><ref id="B102"><mixed-citation xmlns:xlink="http://www.w3.org/1999/xlink" xlink:type="simple">
          <person-group><name name-style="western"><surname>Dechambre</surname><given-names>R-P</given-names></name></person-group> (<year>1997</year>) <article-title>Révision des <italic><tp:taxon-name><tp:taxon-name-part taxon-name-part-type="genus">Cyclocephala</tp:taxon-name-part></tp:taxon-name></italic> du groupe <italic><tp:taxon-name><tp:taxon-name-part taxon-name-part-type="genus"/><tp:taxon-name-part taxon-name-part-type="species">cribrata</tp:taxon-name-part></tp:taxon-name></italic> Burmeister (<tp:taxon-name><tp:taxon-name-part taxon-name-part-type="order">Coleoptera</tp:taxon-name-part></tp:taxon-name>, <tp:taxon-name><tp:taxon-name-part taxon-name-part-type="family">Dynastidae</tp:taxon-name-part></tp:taxon-name>).</article-title> <source>Coléoptères</source> <volume>3</volume>: <fpage>13</fpage>–<lpage>27</lpage>.</mixed-citation></ref><ref id="B27"><mixed-citation xmlns:xlink="http://www.w3.org/1999/xlink" xlink:type="simple">
          <person-group><name name-style="western"><surname>Arrow</surname><given-names>GJ</given-names></name></person-group> (<year>1937b</year>) <article-title>Pars 156: <tp:taxon-name><tp:taxon-name-part taxon-name-part-type="family">Scarabaeidae</tp:taxon-name-part></tp:taxon-name>: <tp:taxon-name><tp:taxon-name-part taxon-name-part-type="subfamily">Dynastinae</tp:taxon-name-part></tp:taxon-name>.</article-title> In: <person-group><name name-style="western"><surname>Schenkling</surname><given-names>S</given-names></name></person-group> (<role>Ed.</role>) <issue-title>Coleopterorum Catalogus.</issue-title> <source>Volumen XXI. <tp:taxon-name><tp:taxon-name-part taxon-name-part-type="family">Scarabaeidae</tp:taxon-name-part></tp:taxon-name> III. W Junk, Berlin</source>, <fpage>1</fpage>–<lpage>124</lpage>.</mixed-citation></ref><ref id="B189"><mixed-citation xmlns:xlink="http://www.w3.org/1999/xlink" xlink:type="simple">
          <person-group><name name-style="western"><surname>Grossi</surname><given-names>PC</given-names></name><name name-style="western"><surname>Grossi</surname><given-names>EJ</given-names></name><name name-style="western"><surname>Vaz-de-Mello</surname><given-names>FZ</given-names></name></person-group> (<year>2010</year>) <article-title><italic><tp:taxon-name><tp:taxon-name-part taxon-name-part-type="genus">Surutu</tp:taxon-name-part> <tp:taxon-name-part taxon-name-part-type="species">jelineki</tp:taxon-name-part></tp:taxon-name></italic> Endrődi (<tp:taxon-name><tp:taxon-name-part taxon-name-part-type="tribe">Cyclocephalini</tp:taxon-name-part></tp:taxon-name>), a new junior synonym of <italic><tp:taxon-name><tp:taxon-name-part taxon-name-part-type="genus">Platyphileurus</tp:taxon-name-part> <tp:taxon-name-part taxon-name-part-type="species">felscheanus</tp:taxon-name-part></tp:taxon-name></italic> Ohaus (<tp:taxon-name><tp:taxon-name-part taxon-name-part-type="tribe">Phileurini</tp:taxon-name-part></tp:taxon-name>) (<tp:taxon-name><tp:taxon-name-part taxon-name-part-type="order">Coleoptera</tp:taxon-name-part></tp:taxon-name>: <tp:taxon-name><tp:taxon-name-part taxon-name-part-type="family">Scarabaeidae</tp:taxon-name-part></tp:taxon-name>: <tp:taxon-name><tp:taxon-name-part taxon-name-part-type="subfamily">Dynastinae</tp:taxon-name-part></tp:taxon-name>).</article-title> <source>The Coleopterists Bulletin</source> <volume>64</volume>: <fpage>270</fpage>–<lpage>271</lpage>. <ext-link xlink:type="simple" ext-link-type="doi" xlink:href="10.1649/0010-065X-64.3.270.15">https://doi.org/10.1649/0010-065X-64.3.270.15</ext-link></mixed-citation></ref><ref id="B5"><mixed-citation xmlns:xlink="http://www.w3.org/1999/xlink" xlink:type="simple">
          <person-group><name name-style="western"><surname>Albertoni</surname><given-names>FF</given-names></name><name name-style="western"><surname>Krell</surname><given-names>F-T</given-names></name><name name-style="western"><surname>Steiner</surname><given-names>J</given-names></name><name name-style="western"><surname>Zillikens</surname><given-names>A</given-names></name></person-group> (<year>2014</year>) <article-title>Life history and description of larva and pupa of <italic><tp:taxon-name><tp:taxon-name-part taxon-name-part-type="genus">Platyphileurus</tp:taxon-name-part> <tp:taxon-name-part taxon-name-part-type="species">felscheanus</tp:taxon-name-part></tp:taxon-name></italic> Ohaus, 1910, a scarabaeid feeding on bromeliad tissues in Brazil, to be excluded from <tp:taxon-name><tp:taxon-name-part taxon-name-part-type="tribe">Phileurini</tp:taxon-name-part></tp:taxon-name> (<tp:taxon-name><tp:taxon-name-part taxon-name-part-type="order">Coleoptera</tp:taxon-name-part></tp:taxon-name>, <tp:taxon-name><tp:taxon-name-part taxon-name-part-type="family">Scarabaeidae</tp:taxon-name-part></tp:taxon-name>, <tp:taxon-name><tp:taxon-name-part taxon-name-part-type="subfamily">Dynastinae</tp:taxon-name-part></tp:taxon-name>).</article-title> <source>ZooKeys</source> <volume>389</volume>: <fpage>49</fpage>–<lpage>76</lpage>. <ext-link xlink:type="simple" ext-link-type="doi" xlink:href="10.3897/zookeys.389.6888">https://doi.org/10.3897/zookeys.389.6888</ext-link></mixed-citation></ref></ref-list></tp:taxon-treatment>
